# Supplementary material for: Bioenergy production and sustainable development: science base for policymaking remains limited
Source: Glob Change Biol Bioenergy. 2016 Mar 23;9(3):541–56. doi: 10.1111/gcbb.12338 (PMC5340281; doi:10.1111/gcbb.12338)
Supplement: Supplementary file 2 — Data S2. Additional results. Table S5. Number of studies per category and impact (n = 316). Table S6. Positive, negative and neutral impacts. Table S7. Methodological approaches used. Table S8. Methodological approach per impact considered. Table S9. Number of articles per method. Table S10. Cross‐analysis potential vs. bioenergy resource. Table S11. Aggregated regional distribution of impacts. Table S12. Country distribution of the impacts considered. [file GCBB-9-541-s002.xlsx]

## Sheet: Clarification
	In order to increase readibility we simplified the text explaining the impacts. The follwoing table documents this simplification
		In the SI tables	In table 2 main text	In the protocol and in the data extraction
	Category	Potential impacts on	Potential impacts on	Potential impacts on
Potential impacts on	Institutional	Energy independency	Energy independence	Energy independence
		Land tenure for local stakeholders	Land tenure	Impacts on and tenure for local stakeholders
		Cross-sectoral coordination(+)/conflicts (-)	Cross-sectoral coordination(+)/conflicts (-)	Cross sectorial coordination (+) or cross-sectorial conflicts (-)
		Labor rights and labor conditions along the value chain	Labor rights	Impacts on labor rights (recognition and/or empowerment) and conditions along the value chain
		Participative mechanisms for small-scale producers	Participative mechanisms	Participative mechanisms for small-scale producers
	Social and health	Food security or food production	Food security	Food security or food production (negative if reduced or positive if improved)
		Conflicts or social tension	Conflicts or social tension	Conflicts or social tension
		Traditional or indigenous management practices	Traditional or indigenous practices	Impacts on Traditional or indigenous management practices
		Displacement of farmers	Displacement of farmers	Displacement of farmers
		Capacity building and new skills	Capacity building	Capacity building and new skills
		Women	Women	Women
		Elderly people	Elderly people	Elderly people
		Specific ethnic groups	Specific ethnic groups	Specific ethnic groups
		Health	Health impacts	Health impacts
	Environmental	Deforestation or forest degradation	Deforestation or forest degradation	Deforestation or forest degradation
		Use of fertilizers that can affect soil and water	Use of fertilizers with - impacts on soil and water	Use of fertilizers with negative impacts on soil and water
		Soil and water	Soil and water	Soil and water
		Biodiversity	Biodiversity	Biodiversity
		Displacement of activities or land uses	Displacement of activities or land uses	Displacement of activities or other land uses
		Direct substitution of GHG emissions from fossil fuels	Direct GHG emission substitution	Direct substitution of GHG emissions reductions from fossil fuels
	Economic	Economic activity and income	Economic activity	Economic activity and income per family/per household
		Economic diversification	Economic diversification	Economic diversification
		Market opportunities	Market opportunities	Market opportunities (+ if it increases opportunities and – if it decreases opportunities)
		Prices of feedstock	Prices of feedstock	Prices of feedstock
		Concentration of income	Concentration of income	Concentration of income (- if it promotes concentration and + if it promotes deconcentration of income)
		Poverty	Poverty	Poverty (being (+) if it contributes to reduces poverty or (-) if it increases poverty (
		Use of waste and residues	Use of waste or residues creates socio-economic benefits	Using waste and residues creates socio-economic benefits with little/no environmental risk
		Certainty about mid and long-term revenue	Mid and long-term revenue's certainty	Certainty about mid and long-term revenue
		Employment	Employment	Employment ( being employment creation (+) or employment reduction (-))
	Technological	Technology development and transfer	Technology development and transfer	Technology development and transfer (being (+) when promoting it or (-) when disincentivating it
		Infrastructure coverage	Infrastructure coverage	Infrastructure coverage (
		Access to infrastructure	Access to infrastructure	Access to infrastructure
		Labor demand	Labor demand	Labor demand (New technology increase labor demand (+) or reduce labor demand (-))
	Disclaimer: note that due to typos in the data extraction, counts from a given (cross-)tabulation sometimes do not add up to the totals of other (cross-)tabulations. However, typos were detected in only very few studies and therefore do not compromise our findings

## Sheet: Table SI 5 number_impacts
Table SI5: Number of studies per category and impact (n=316 articles)
Impact category	No. Studies	Impact	No. Studies
Institutional Issues	104	Energy independence	59
Institutional Issues	104	Land tenure	25
Institutional Issues	104	Cross-sectoral coordination(+)/conflicts (-)	41
Institutional Issues	104	Labor rights	15
Institutional Issues	104	Participative mechanisms	23
Social and health	106	Food security	81
Social and health	106	Conflicts or social tension	19
Social and health	106	Traditional or indigenous practices	17
Social and health	106	Displacement of farmers	15
Social and health	106	Capacity building	18
Social and health	106	Women	7
Social and health	106	Elderly people	4
Social and health	106	Specific ethnic groups	4
Social and health	106	Health impacts	28
Environmental	223	Deforestation or forest degradation	59
Environmental	223	Use of fertilizers with - impacts on soil and water	63
Environmental	223	Soil and water	115
Environmental	223	Biodiversity	64
Environmental	223	Displacement of activities or land uses	95
Environmental	223	Direct GHG emission substitution	96
Economic	165	Economic activity	53
Economic	165	Economic diversification	44
Economic	165	Market opportunities	79
Economic	165	Prices of feedstock	63
Economic	165	Concentration of income	17
Economic	165	Poverty	32
Economic	165	Use of waste or residues creates socio-economic benefits	39
Economic	165	Mid and long-term revenue's certainty	36
Economic	165	Employment	55
Technological	72	Technology development and transfer	44
Technological	72	Infrastructure coverage	22
Technological	72	Access to infrastructure	22
Technological	72	Labor demand	28

## Sheet: Table SI6 +, -, n impacts
Table SI6: Positive, negative and neutral impacts
Impact category	No. Studies	Impact	No. Studies	positive	negative	neutral
Institutional Issues	104	Energy independence	59	48	3	7
Institutional Issues	104	Land tenure	25	3	18	3
Institutional Issues	104	Cross-sectoral coordination(+)/conflicts (-)	41	17	13	11
Institutional Issues	104	Labor rights	15	3	7	4
Institutional Issues	104	Participative mechanisms	23	11	8	4
Social and health	106	Food security	81	12	44	21
Social and health	106	Conflicts or social tension	19	3	13	3
Social and health	106	Traditional or indigenous practices	17	5	12	0
Social and health	106	Displacement of farmers	15	2	12	1
Social and health	106	Capacity building	18	15	1	2
Social and health	106	Women	7	3	2	2
Social and health	106	Elderly people	4	1	2	1
Social and health	106	Specific ethnic groups	4	0	3	1
Social and health	106	Health impacts	28	9	15	3
Environmental	223	Deforestation or forest degradation	59	13	33	10
Environmental	223	Use of fertilizers with - impacts on soil and water	63	12	36	13
Environmental	223	Soil and water	115	30	52	24
Environmental	223	Biodiversity	64	9	35	15
Environmental	223	Displacement of activities or land uses	95	16	49	22
Environmental	223	Direct GHG emission substitution	96	64	10	14
Economic	165	Economic activity	53	38	8	5
Economic	165	Economic diversification	44	32	1	6
Economic	165	Market opportunities	79	55	8	12
Economic	165	Prices of feedstock	63	18	18	22
Economic	165	Concentration of income	17	4	11	2
Economic	165	Poverty	32	14	9	8
Economic	165	Use of waste or residues creates socio-economic benefits	39	31	5	1
Economic	165	Mid and long-term revenue's certainty	36	15	10	7
Economic	165	Employment	55	40	3	9
Technological	72	Technology development and transfer	44	37	2	2
Technological	72	Infrastructure coverage	22	14	1	4
Technological	72	Access to infrastructure	22	13	2	4
Technological	72	Labor demand	28	14	8	3

## Sheet: Table SI7 Meth approach
Table SI7: Methodological approaches used
Characteristic	Type	No. Studies
Measurement or Model	Measurement (current and/or past)	101
Measurement or Model	Mixed	56
Measurement or Model	Model	154
Assessment method	Explicit quantification	168
Assessment method	Implicit quantification	75
Assessment method	Qualitative	30
Assessment method	Qualitative and explicit	37

## Sheet: Table 8impact_meth approach
Table SI8: Methodological approach per impact considered
Impact/Measurement or model	Measurement (current and/or past)	Mixed	Model
Energy independence	18	12	29
Land tenure	16	4	5
Cross-sectoral coordination(+)/conflicts (-)	17	6	18
Labor rights	10	1	3
Participative mechanisms	18	3	2
Food security	36	12	31
Conflicts or social tension	17	1	1
Traditional or indigenous practices	9	5	3
Displacement of farmers	10	3	2
Capacity building	11	1	6
Women	6	0	1
Elderly people	3	1	0
Specific ethnic groups	3	1	0
Health impacts	13	4	11
Deforestation or forest degradation	23	9	27
Use of fertilizers with - impacts on soil and water	22	15	26
Soil and water	50	16	47
Biodiversity	32	9	22
Displacement of activities or land uses	29	22	43
Direct GHG emission substitution	31	14	50
Economic activity	21	12	19
Economic diversification	15	12	16
Market opportunities	25	14	39
Prices of feedstock	13	12	37
Concentration of income	10	2	4
Poverty	18	5	8
Use of waste or residues creates socio-economic benefits	14	6	18
Mid and long-term revenue's certainty	15	5	16
Employment	24	9	20
Technology development and transfer	18	10	16
Infrastructure coverage	13	4	5
Access to infrastructure	14	2	6
Labor demand	14	5	8

## Sheet: Table SI9 categories_method
Table SI9: Number of articles per method
Assessment/Baseline category	Institutional Issues	Social and health	Environmental	Economic	Technological
Explicit quantification	17	17	34	11	29
Implicit quantification	6	13	7	8	9
Qualitative	6	15	6	5	7
Qualitative and explicit	10	9	10	10	8
This table counts only studies with matching baseline/impact categories (this explains the large differences of the first two rows).
This table counts the assessment methods per baseline category. Several studies have more than one baseline category, hence this number can be greater than control number

## Sheet: Table SI 10 biomass_impact
Table SI10: Cross analysis potential impact vs. bioenergy resource
Impact/Biomass resource	Agricultural residues	Combined agricultural resources	Combined forest and agricultural resources	Combined forest sources	Dedicated biomass agricultural plantations	Dedicated biomass forest plantations	Forest residues	Organic waste	Unutilized forest growth
Energy independence	2	3	13	5	30	4	0	1	1
Land tenure	0	1	1	1	18	4	0	0	0
Cross-sectoral coordination(+)/conflicts (-)	0	7	7	6	18	2	0	1	0
Labor rights	0	1	2	0	10	1	0	1	0
Participative mechanisms	0	1	4	0	13	5	0	0	0
Food security	0	7	14	2	53	3	0	1	1
Conflicts or social tension	0	1	2	0	13	3	0	0	0
Traditional or indigenous practices	0	1	2	2	9	1	1	1	0
Displacement of farmers	0	1	0	0	10	4	0	0	0
Capacity building	0	0	6	2	8	1	0	1	0
Women	0	1	1	0	5	0	0	0	0
Elderly people	0	0	1	0	3	0	0	0	0
Specific ethnic groups	0	0	0	0	4	0	0	0	0
Health impacts	1	4	5	0	13	2	1	2	0
Deforestation or forest degradation	0	5	17	7	20	7	1	1	1
Use of fertilizers with - impacts on soil and water	1	4	7	1	43	4	1	2	0
Soil and water	7	10	17	2	61	9	5	3	1
Biodiversity	0	4	15	3	28	7	7	0	0
Displacement of activities or land uses	0	11	24	2	48	8	0	1	1
Direct GHG emission substitution	4	9	22	7	36	7	5	5	1
Economic activity	2	3	5	2	34	6	1	0	0
Economic diversification	0	5	4	3	27	3	1	1	0
Market opportunities	1	11	12	5	39	8	1	2	0
Prices of feedstock	1	6	9	5	31	4	4	1	2
Concentration of income	0	0	1	0	13	3	0	0	0
Poverty	1	2	5	0	19	5	0	0	0
Use of waste or residues creates socio-economic benefits	4	6	3	3	11	1	6	4	1
Mid and long-term revenue's certainty	0	1	6	0	22	3	2	1	1
Employment	0	2	6	4	37	4	0	2	0
Technology development and transfer	3	4	11	2	19	3	0	1	1
Infrastructure coverage	1	1	4	2	13	1	0	0	0
Access to infrastructure	0	0	3	2	16	1	0	0	0
Labor demand	0	3	1	2	18	3	0	1	0

## Sheet: Table SI 11 Aggregion_vs_impact
Table SI 11: Aggregated regional distribution of impacts
Impact/Region	Africa	Asia	Latin America	Europe	Global	North America	Oceania
Energy independence	12	8	7	14	7	11	0
Land tenure	7	6	4	3	0	5	0
Cross-sectoral coordination(+)/conflicts (-)	2	8	5	9	8	8	1
Labor rights	3	2	4	3	3	0	0
Participative mechanisms	5	6	5	2	3	2	0
Food security	14	18	9	10	17	13	0
Conflicts or social tension	5	5	5	1	2	1	0
Traditional or indigenous practices	4	4	4	1	1	3	0
Displacement of farmers	3	7	3	0	1	1	0
Capacity building	5	2	4	3	4	0	0
Women	4	1	0	1	0	1	0
Elderly people	1	0	0	1	0	2	0
Specific ethnic groups	0	2	2	0	0	0	0
Health impacts	5	6	4	7	4	2	0
Deforestation or forest degradation	6	8	8	7	18	12	0
Use of fertilizers with - impacts on soil and water	3	6	7	20	7	18	2
Soil and water	8	17	11	21	18	35	5
Biodiversity	2	7	7	19	11	17	1
Displacement of activities or land uses	7	16	13	22	21	16	0
Direct GHG emission substitution	3	10	11	35	17	18	2
Economic activity	12	17	3	10	6	5	0
Economic diversification	7	9	6	11	3	8	0
Market opportunities	6	8	8	19	13	22	3
Prices of feedstock	6	7	3	11	12	23	0
Concentration of income	4	4	4	1	3	1	0
Poverty	10	8	4	2	6	2	0
Use of waste or residues creates socio-economic benefits	4	6	6	7	4	11	0
Mid and long-term revenue's certainty	6	2	3	12	3	9	0
Employment	12	12	8	6	5	11	0
Technology development and transfer	7	6	6	8	12	5	0
Infrastructure coverage	4	2	1	7	3	5	0
Access to infrastructure	3	3	1	4	4	7	0
Labor demand	8	5	5	3	1	5	0

## Sheet: Table SI 12 country-impacts
Table SI 12: Country distribution of the impacts considered
Impact/Country	Argentina	Australia	Austria	Belgium	Botswana	Brazil	Brunei	Bulgaria	Burkina Faso	Burma	Cambodia	Canada	China	Costa Rica	Croatia	Cyprus	Czech Republic	Denmark	Ecuador	Estonia	Finland	France	Germany	Greece	Guatemala	Honduras	Hungary	India	Indonesia	Ireland	Italy	Japan	Kenya	Lao People's Democratic Republic	Latvia	Lithuania	Luxemburg	Malaysia	Mali	Malta	Mexico	Mozambique	NA	Netherlands	New Zealand	Norway	Papua New Guinea	Peru	Philippines
Energy independence	1		6	4		4		4				1	2	1		4	4	4	1	5	4	4	4	4		1	4	2	1	5	6	1		1	4	4	4	2		4		3		5					1
Land tenure	1		1	1		2		1								1	1	2		1	1	1	1	1			1	4	2	1	2				1	1	1			1		1		1
Cross-sectoral coordination(+)/conflicts (-)	1	2	6	5		4		4				1	5			4	4	5		5	6	5	6	4		1	4	4		4	6	1			5	5	4	1		4				7	1	1
Labor rights			1	1		4		1								1	1	1		1	1	1	1	1			1	2		1	1				1	1	1			1		1		1
Participative mechanisms	1		1			6															1				1			5	3		1							1				1		1			1
Food security	2		6	5	1	10		5				1	9			5	5	5		5	5	5	5	5	1		5	6	3	5	8	1		1	5	5	5	3		5		4		6	1		1
Conflicts or social tension	1					4																			1			5	2									1				1		1			1
Traditional or indigenous practices	1				1	2			1																			4					1						1			1
Displacement of farmers	1					1																						4	3									1				1
Capacity building	1		2	2		6		2					1			2	2	2		2	2	2	2	2	1		2	3	1	2	2	1			2	2	2	1		2		1		3			1
Women			1	1				1								1	1	1		1	1	1	1	1			1	1		1	1				1	1	1			1		1		1
Elderly people																																										1
Specific ethnic groups	1																											2
Health impacts	1		1	2		5		1				1	4			1	1	2		1	1	1	2	1			1		1	1	2			1	1	1	1	1		1		2		1
Deforestation or forest degradation	1		7	6		9		6				1	1			6	6	6		6	7	6	7	6	1	1	6	3	6	6	6				6	6	6	7		6		2		8			1
Use of fertilizers with - impacts on soil and water	1	1	3	3		6		2					2			2	2	4		2	2	3	4	2			2	1	1	2	9				2	2	2			2		1		2	1
Soil and water	2	4	3	6		10		3				3	6			3	3	6		3	3	5	5	3	1		3	8	2	3	8				3	3	4	2		3	1	3		4	1		1		1
Biodiversity	1	1	4	5	1	6		4	1			2	1			4	4	5		4	4	5	8	4	1	1	4	3	3	4	5	1	1		4	4	5	5	1	4				5			1
Displacement of activities or land uses	2		9	9	1	11		8	1			1	4			8	8	10		8	8	8	10	8		1	8	6	4	8	11		1		8	8	8	4	1	8		3		10
Direct GHG emission substitution	1	2	10	9		13	1	8		1	1	4	5	1		8	8	10	1	8	9	8	10	8	1		8	3	2	8	19	1		1	8	8	8	3		8		2		11			1		1
Economic activity	1		3	4		2		3					3	1		3	3	3	1	3	3	3	3	3			3	8	3	4	4	1		1	3	3	4	2		3		2		5					1
Economic diversification	1		1	2		3		1					2	1		1	1	2	1	1	1	1	1	1		1	1	5	1	2	4	1			1	1	2	2		1	1	1		3					1
Market opportunities	1	4	3	3		7		2				3	3		1	2	2	4		3	3	3	3	2	1	1	2	3	3	3	8	2			3	3	2	4		2				5	1	2	1
Prices of feedstock			5	4		4		4				4	3		1	4	4	4		4	4	4	4	4			4	1	1	4	7	1			4	4	4	2		4				5	1
Concentration of income						3							1															1	2		1																	1
Poverty	2					2																						6	2													2
Use of waste or residues creates socio-economic benefits			2	1		6		1				2	1	1		1	1	1	1	1	2	1	2	1			1	1	1	1	3	1			1	1	1	2		1	1	1		2		1
Mid and long-term revenue's certainty	1		1	2		3		1				1	1			1	1	1		1	2	1	1	1			1	1	1	2	4				1	1	2	1		1		2		2
Employment	1		2	1		6		1					1			1	1	1		1	2	1	2	1			1	5	3	2	2				1	1	1	1		1	1	2		3				1	1
Technology development and transfer	1	1	4	2		6		1				2	3	1		1	1	2	1	2	3	2	2	1	1	1	1	4	1	1	4	1			2	2	1	2		1				4	1	1	1
Infrastructure coverage			1			2															1		1					1			2													3
Access to infrastructure			1			2															1		1					2																3
Labor demand	1					2																						3	2		2							1			1	4
In order to make it possible to include all studies, for those cases where impacts were attributed to the "European Union" we consider the impacts in this study as on each EU country
[truncated: 23 more columns]
