# Supplementary material for: Bioenergy production and sustainable development: science base for policymaking remains limited
Source: Glob Change Biol Bioenergy. 2016 Mar 23;9(3):541–56. doi: 10.1111/gcbb.12338 (PMC5340281; doi:10.1111/gcbb.12338)
Supplement: Supplementary file 3 — Data S3. Article selection and data extraction. Table S13. Basic set of articles. Table S14. Appraisal results. Table S15. Set of studies included in the data extraction. Table S16. Data extraction – Characterization. Table S17. Data extraction – Conditions. Table S18. Data extraction – Potential impacts. [file GCBB-9-541-s003.xlsx]

## Sheet: Basic set
Abbadi, A., Leckband, G., 2011. Rapeseed breeding for oil content, quality, and sustainability. European Journal of Lipid Science and Technology 113, 1198–1206.	A	B	C	D	E
Abbas, A., Ansumali, S., 2010. Global Potential of Rice Husk as a Renewable Feedstock for Ethanol Biofuel Production. Bioenergy Research 3, 328–334.	basic set	Apprialsal set	Appraisal results	Distributed for the data extraction	Results of the data extraction
Abbas, D., Current, D., Phillips, M., Rossman, R., Hoganson, H., Brooks, K.N., 2011a. Guidelines for harvesting forest biomass for energy: A synthesis of environmental considerations. Biomass & Bioenergy 35, 4538–4546.	1175	873	541	408	316
Abbas, D., Current, D., Ryans, Mark, Taff, S., Hoganson, H., Brooks, K.N., 2011b. Harvesting forest biomass for energy - An alternative to conventional fuel treatments: Trials in the Superior National Forest, USA. Biomass & Bioenergy 35, 4557–4564.		%A	%A	%A	%A
Abdalla, S., Al-Ghamdi, A.A., 2011. Electrical energy from foods. Journal of Renewable and Sustainable Energy 3.		0.743	0.619702	0.467354	0.36197
Abt, R.C., Abt, K.L., Cubbage, F.W., Henderson, J.D., 2010. Effect of policy-based bioenergy demand on southern timber markets: A case study of North Carolina. Biomass & Bioenergy 34, 1679–1686.			% B	% B	% B
Achten, W.M.J., Vandenbempt, P., Almeida, J., Mathijs, E., Muys, B., 2010. Life Cycle Assessment of a Palm Oil System with Simultaneous Production of Biodiesel and Cooking Oil in Cameroon. Environmental Science & Technology 44, 4809–4815.			0.619702	0.467354	0.36197
Acosta, L.A., Enano, N.H., Magcale-Macandog, D.B., Engay, K.G., Herrera, M.N.Q., Nicopior, O.B.S., Sumilang, M.I.V., Eugenio, J.M.A., Lucht, W., 2013. How sustainable is bioenergy production in the Philippines? A conjoint analysis of knowledge and opinions of people with different typologies. Applied Energy 102, 241–253.				% C	% C
Adapa, P.K., Tabil, L.G., Schoenau, G.J., 2010. COMPRESSION CHARACTERISTICS OF NON-TREATED AND STEAM-EXPLODED BARLEY, CANOLA, OAT, AND WHEAT STRAW GRINDS. Applied Engineering in Agriculture 26, 617–632.				0.754159	0.584104
Adewuyi, A., Oderinde, R.A., Rao, B.V.S.K., Prasad, R.B.N., Anjaneyulu, B., 2012. Blighia unijugata and Luffa cylindrica Seed Oils: Renewable Sources of Energy for Sustainable Development in Rural Africa. Bioenergy Research 5, 713–718.					% D
Adeyemo, O., Wise, R., Brent, A., 2011. The impacts of biodiesel feedstock production systems in South Africa: An application of a Partial Equilibrium Model to the Eastern Cape Social Accounting Matrix. Journal of Energy in Southern Africa 22, 2–11.					0.77451
Adler, P.R., Sanderson, M.A., Weimer, P.J., Vogel, K.P., 2009. Plant species composition and biofuel yields of conservation grasslands. Ecological Applications 19, 2202–2209.
Afionis, S., Stringer, Lindsay C., 2012. European Union leadership in biofuels regulation: Europe as a normative power? Journal of Cleaner Production 32, 114–123.
Afrane, G., 2012. Examining the potential for liquid biofuels production and usage in Ghana. Energy Policy 40, 444–451.
Agbede, O.O., Alade, A.O., Adebayo, G.A., Salam, K.K., Bakare, T., 2012. Evaluation of chosen fruit seeds oils as potential biofuel. International Agrophysics 26, 199–202.
Agoramoorthy, G., Hsu, M.J., Chaudhary, S., Shieh, P.-C., 2009. Can biofuel crops alleviate tribal poverty in India’s drylands? Applied Energy 86, S118–S124.
Agoramoorthy, G., Sarnaik, J., Mungikar, R., Punde, S., Hsu, M.J., 2012. Non-edible oil seed producing Calophyllum inophyllum ideal for India’s future biofuel development. Global Change Biology Bioenergy 4, 708–712.
Agostinho, F., Pereira, L., 2013. Support area as an indicator of environmental load: Comparison between Embodied Energy, Ecological Footprint, and Emergy Accounting methods. Ecological Indicators 24, 494–503.
Aherne, J., Posch, M., Forsius, M., Lehtonen, A., Harkonen, K., 2012. Impacts of forest biomass removal on soil nutrient status under climate change: a catchment-based modelling study for Finland. Biogeochemistry 107, 471–488.
Ahring, B.K., Langvad, N., 2008. Sustainable low cost production of lignocellulosic bioethanol - “The carbon slaughterhouse”. A process concept developed by BioGasol. International Sugar Journal 110, 184–190.
Ahtikoski, A., Heikkila, J., Alenius, V., Siren, M., 2008. Economic viability of utilizing biomass energy from young stands - The case of Finland. Biomass & Bioenergy 32, 988–996.
Akashi, O., Hanaoka, T., 2012. Technological feasibility and costs of achieving a 50 % reduction of global GHG emissions by 2050: mid- and long-term perspectives. Sustainability Science 7, 139–156.
Akgul, O., Shah, N., Papageorgiou, L.G., 2012. Economic optimisation of a UK advanced biofuel supply chain. Biomass & Bioenergy 41, 57–72.
Alam, M.B., Pulkki, R., Shahi, C., Upadhyay, T., 2012. Modeling Woody Biomass Procurement for Bioenergy Production at the Atikokan Generating Station in Northwestern Ontario, Canada. Energies 5, 5065–5085.
Alexander, P., Moran, D., 2013. Impact of perennial energy crops income variability on the crop selection of risk averse farmers. Energy Policy 52, 587–596.
Alfonso, D., Perpina, C., Perez-Navarro, A., Penalvo, E., Vargas, C., Cardenas, R., 2009. Methodology for optimization of distributed biomass resources evaluation, management and final energy use. Biomass & Bioenergy 33, 1070–1079.
Ali, Z., Shelly, S.Y., Bibi, F., Nasir, Z.A., Colbeck, I., 2011. LOCAL PERCEPTION OF INDOOR AIR POLLUTION WITH USE OF BIOFUEL IN RURAL COMMUNITIES OF UCHALLI WETLANDS COMPLEX, SALT RANGE PAKISTAN. Journal of Animal and Plant Sciences 21, 429–434.
Alkemade, R., van Oorschot, M., Miles, L., Nellemann, C., Bakkenes, M., ten Brink, B., 2009. GLOBIO3: A Framework to Investigate Options for Reducing Global Terrestrial Biodiversity Loss. Ecosystems 12, 374–390.
Alonso-Pippo, W., Luengo, C.A., Koehlinger, J., Garzone, P., Cornacchia, G., 2008. Sugarcane energy use: The Cuban case. Energy Policy 36, 2163–2181.
Altieri, M.A., Manuel Toledo, V., 2011. The agroecological revolution in Latin America: rescuing nature, ensuring food sovereignty and empowering peasants. Journal of Peasant Studies 38, 587–612.
Altman, I., Sanders, D., 2012. Producer willingness and ability to supply biomass: Evidence from the U.S. Midwest. Biomass & Bioenergy 36, 176–181.
Alves da Cruz, R.V., Oller do Nascimento, C.A., 2012. Emergy analysis of oil production from microalgae. Biomass & Bioenergy 47, 418–425.
Alves Finco, M.V., Doppler, W., 2010. Bioenergy and sustainable development: The dilemma of food security and climate change in the Brazilian savannah. Energy for Sustainable Development 14, 194–199.
Amer, L., Adhikari, B., Pellegrino, J., 2011. Technoeconomic analysis of five microalgae-to-biofuels processes of varying complexity. Bioresource Technology 102, 9350–9359.
Amichev, B.Y., Johnston, Mark, Van Rees, K.C.J., 2010. Hybrid poplar growth in bioenergy production systems: Biomass prediction with a simple process-based model (3PG). Biomass & Bioenergy 34, 687–702.
Amichev, B.Y., Kurz, W.A., Smyth, C., Van Rees, K.C.J., 2012. The carbon implications of large-scale afforestation of agriculturally marginal land with short-rotation willow in Saskatchewan. Global Change Biology Bioenergy 4, 70–87.
Amigun, B., Musango, J. K., Brent, A. C., 2011. Community perspectives on the introduction of biodiesel production in the Eastern Cape Province of South Africa. Energy 36, 2502–2508.
Amigun, Bamikole, Petrie, D., Goergens, J., 2011. Economic risk assessment of advanced process technologies for bioethanol production in South Africa: Monte Carlo analysis. Renewable Energy 36, 3178–3186.
Amigun, Bamikole, Petrie, D., Goergens, J., 2012. Feedstock and Technology Options for Bioethanol Production in South Africa: Technoeconomic Prefeasibility Study. Energy & Fuels 26, 5887–5896.
An, H., Wilhelm, W.E., Searcy, S.W., 2011. A mathematical model to design a lignocellulosic biofuel supply chain system with a case study based on a region in Central Texas. Bioresource Technology 102, 7860–7870.
Andres Quintero, J., Felix, E.R., Eduardo Rincon, L., Crisspin, M., Baca, J.F., Khwaja, Y., Ariel Cardona, C., 2012. Social and techno-economical analysis of biodiesel production in Peru. Energy Policy 43, 427–435.
Aranda, I., Forner, A., Cuesta, B., Valladares, F., 2012. Species-specific water use by forest tree species: From the tree to the stand. Agricultural Water Management 114, 67–77.
Archer, A., Self, J., Guha, G.-S., Engelken, R., 2008. Cost and carbon savings from innovative conversion of agricultural residues. Energy Sources Part B-Economics Planning and Policy 3, 103–108.
Archer, David W., Johnson, J.M.F., 2012. Evaluating Local Crop Residue Biomass Supply: Economic and Environmental Impacts. Bioenergy Research 5, 699–712.
Argunhan, Z., 2011. Dimension and insulation thickness optimization of circular flat plate solar collectors. Energy Education Science and Technology Part a-Energy Science and Research 27, 287–294.
Arima, E.Y., Richards, P., Walker, R., Caldas, M.M., 2011. Statistical confirmation of indirect land use change in the Brazilian Amazon. Environmental Research Letters 6.
Ariza-Montobbio, P., Lele, S., 2010. Jatropha plantations for biodiesel in Tamil Nadu, India Viability, livelihood trade-offs, and latent conflict. Ecological Economics 70, 189–195.
Ariza-Montobbio, P., Lele, S., Kallis, G., Martinez-Alier, J., 2010. The political ecology of Jatropha plantations for biodiesel in Tamil Nadu, India. Journal of Peasant Studies 37, 875–897.
Arndt, C., Benfica, R., Tarp, F., Thurlow, J., Uaiene, R., 2010. Biofuels, poverty, and growth: a computable general equilibrium analysis of Mozambique. Environment and Development Economics 15, 81–105.
Arndt, C., Benfica, R., Thurlow, J., 2011. Gender Implications of Biofuels Expansion in Africa: The Case of Mozambique. World Development 39, 1649–1662.
Arndt, C., Pauw, K., Thurlow, J., 2012. Biofuels and economic development: A computable general equilibrium analysis for Tanzania. Energy Economics 34, 1922–1930.
Asikainen, A., Roser, D., Laitila, J., Sikanen, L., 2011. Feasibility of the Nordic forest energy harvesting technology in Poland and Scotland. Biomass & Bioenergy 35, 4565–4569.
Atwell, R.C., Schulte, L.A., Westphal, L.M., 2009. Landscape, community, countryside: linking biophysical and social scales in US Corn Belt agricultural landscapes. Landscape Ecology 24, 791–806.
Atwell, R.C., Schulte, L.A., Westphal, L.M., 2010. How to build multifunctional agricultural landscapes in the US Corn Belt: Add perennials and partnerships. Land Use Policy 27, 1082–1090.
Augustenborg, C.A., Finnan, J., McBennett, L., Connolly, V., Priegnitz, U., Mueller, C., 2012. Farmers’ perspectives for the development of a bioenergy industry in Ireland. Global Change Biology Bioenergy 4, 597–610.
Augusto Ortega-Blu, R., Eduardo Munoz-Lagos, R., Gonzalo Acosta-Espejo, L., Alberto Gonzalez-Platteau, R., 2010. BIOFUELS IN CHILE. I. IDENTIFICATION AND ENERGY BALANCE OF RAW MATERIALS AND BIOFUELS PRODUCTION. Agrociencia 44, 611–622.
Aviso, K.B., Tan, R.R., Culaba, A.B., Cruz, J.B., 2011. Fuzzy input-output model for optimizing eco-industrial supply chains under water footprint constraints. Journal of Cleaner Production 19, 187–196.
Axelsson, L., Franzen, M., Ostwald, M., Berndes, G., Lakshmi, G., Ravindranath, N.H., 2012. Jatropha cultivation in southern India: assessing farmers’ experiences. Biofuels Bioproducts & Biorefining-Biofpr 6, 246–256.
Azoumah, Y., Yamegueu, D., Ginies, P., Coulibaly, Y., Girard, P., 2011. Sustainable electricity generation for rural and peri-urban populations of sub-Saharan Africa: The “flexy-energy” concept. Energy Policy 39, 131–141.
Babcock, B.A., Marette, S., Treguer, D., 2011. Opportunity for profitable investments in cellulosic biofuels. Energy Policy 39, 714–719.
Babel, M.S., Shrestha, B., Perret, S.R., 2011. Hydrological impact of biofuel production: A case study of the Khlong Phlo Watershed in Thailand. Agricultural Water Management 101, 8–26.
Bai, Yun, Ouyang, Y., Pang, J.-S., 2012. Biofuel supply chain design under competitive agricultural land use and feedstock market equilibrium. Energy Economics 34, 1623–1633.
Bailey, C., Dyer, J.F., Teeter, L., 2011. Assessing the rural development potential of lignocellulosic biofuels in Alabama. Biomass & Bioenergy 35, 1408–1417.
Bain, C., 2011. Local ownership of ethanol plants: What are the effects on communities? Biomass & Bioenergy 35, 1400–1407.
Baka, J., 2013. The Political Construction of Wasteland: Governmentality, Land Acquisition and Social Inequality in South India. Development and Change 44, 409–428.
Baka, J., Roland-Holst, D., 2009. Food or fuel? What European farmers can contribute to Europe’s transport energy requirements and the Doha Round. Energy Policy 37, 2505–2513.
Baker, J.M., Griffis, T.J., 2009. Evaluating the potential use of winter cover crops in corn-soybean systems for sustainable co-production of food and fuel. Agricultural and Forest Meteorology 149, 2120–2132.
Balasus, A., Bischoff, W.-A., Schwarz, A., Scholz, V., Kern, J., 2012. Nitrogen fluxes during the initial stage of willows and poplars in short-rotation coppices. Journal of Plant Nutrition and Soil Science 175, 729–738.
Balat, H., Oz, C., 2008. Challenges and Opportunities for Bio-diesel Production in Turkey. Energy Exploration & Exploitation 26, 327–346.
Balat, M., 2009. Prospects for Worldwide Biodiesel Market Development. Energy Sources Part B-Economics Planning and Policy 4, 48–58.
Balat, Mustafa, 2011. Challenges and opportunities for large-scale production of biodiesel. Energy Education Science and Technology Part a-Energy Science and Research 27, 427–434.
Bali, S., Tofanelli, M.A., Ernst, R.D., Eyring, E.M., 2012. Chromium(III) catalysts in ionic liquids for the conversion of glucose to 5-(hydroxymethyl)furfural (HMF): Insight into metal catalyst:ionic liquid mediated conversion of cellulosic biomass to biofuels and chemicals. Biomass & Bioenergy 42, 224–227.
Ballo, F., 2011. Energy and economic analyses of insulated exterior walls for four different city in Turkey. Energy Education Science and Technology Part a-Energy Science and Research 26, 175–188.
Bals, B.D., Teymouri, F., Campbell, T., Jin, M., Dale, B.E., 2012. Low Temperature and Long Residence Time AFEX Pretreatment of Corn Stover. Bioenergy Research 5, 372–379.
Banowetz, Gary M., Boateng, A., Steiner, J.J., Griffith, Stephen M., Sethi, V., El-Nashaar, H., 2008. Assessment of straw biomass feedstock resources in the Pacific Northwest. Biomass & Bioenergy 32, 629–634.
Bare, J., 2011. Recommendation for land use impact assessment: first steps into framework, theory, and implementation. Clean Technologies and Environmental Policy 13, 7–18.
Barney, J.N., DiTomaso, J.M., 2010. Bioclimatic predictions of habitat suitability for the biofuel switchgrass in North America under current and future climate scenarios. Biomass & Bioenergy 34, 124–133.
Barreiro, S., Tome, M., 2012. Analysis of the Impact of the Use of Eucalyptus Biomass for Energy on Wood Availability for Eucalyptus Forest in Portugal: a Simulation Study. Ecology and Society 17.
Barth, M., 2012. Social Learning Instead of Educating the Other. Gaia-Ecological Perspectives for Science and Society 21, 91–94.
Bartle, J.R., Abadi, A., 2010. Toward Sustainable Production of Second Generation Bioenergy Feedstocks. Energy & Fuels 24, 2–9.
Baskaran, L., Jager, H.I., Schweizer, P. E., Srinivasan, R., 2010. PROGRESS TOWARD EVALUATING THE SUSTAINABILITY OF SWITCHGRASS AS A BIOENERGY CROP USING THE SWAT MODEL. Transactions of the Asabe 53, 1547–1556.
Bastianoni, S., Coppola, F., Lezzi, E., Colacevich, A., Borghini, F., Focardi, S., 2008. Biofuel potential production from the Orbetello lagoon macroalgae: A comparison with sunflower feedstock. Biomass & Bioenergy 32, 619–628.
Bateman, I.J., Fisher, B., Fitzherbert, E., Glew, D., Naidoo, R., 2010. Tigers, markets and palm oil: market potential for conservation. Oryx 44, 230–234.
Baum, S., Bolte, A., Weih, M., 2012. Short Rotation Coppice (SRC) Plantations Provide Additional Habitats for Vascular Plant Species in Agricultural Mosaic Landscapes. Bioenergy Research 5, 573–583.
Bayindir, H., 2012. Performance and emissions at different running condition of spark ignition engine fueled with ethanol-gasoline blends. Energy Education Science and Technology Part a-Energy Science and Research 28, 931–940.
Beach, E.S., Eckelman, M.J., Cui, Z., Brentner, L., Zimmerman, J.B., 2012. Preferential technological and life cycle environmental performance of chitosan flocculation for harvesting of the green algae Neochloris oleoabundans. Bioresource Technology 121, 445–449.
Beccali, M., Columba, P., D’Alberti, V., Franzitta, V., 2009. Assessment of bioenergy potential in Sicily: A GIS-based support methodology. Biomass & Bioenergy 33, 79–87.
Bechet, Q., Shilton, A., Fringer, O.B., Munoz, R., Guieysse, B., 2010. Mechanistic Modeling of Broth Temperature in Outdoor Photobioreactors. Environmental Science & Technology 44, 2197–2203.
Becker, D.R., Skog, Kenneth, Hellman, A., Halvorsen, K.E., Mace, T., 2009. An outlook for sustainable forest bioenergy production in the Lake States. Energy Policy 37, 5687–5693.
Behrman, Kathrine D., Kiniry, James R., Winchell, M., Juenger, T.E., Keitt, Timothy H., 2013. Spatial forecasting of switchgrass productivity under current and future climate change scenarios. Ecological Applications 23, 73–85.
Bell, D.R., Silalertruksa, T., Gheewala, S.H., Kamens, R., 2011. The net cost of biofuels in Thailand-An economic analysis. Energy Policy 39, 834–843.
Benedetti Santos, O.I., Rathmann, R., 2009. Identification and analysis of local and regional impacts from the introduction of biodiesel production in the state of Piaui. Energy Policy 37, 4011–4020.
Bengtsson, S., Fridell, E., Andersson, K., 2012. Environmental assessment of two pathways towards the use of biofuels in shipping. Energy Policy 44, 451–463.
Benjamin, J.G., Lilieholm, R.J., Coup, C.E., 2010. Forest Biomass Harvesting in the Northeast: A Special-Needs Operation? Northern Journal of Applied Forestry 27, 45–49.
Bensaid, S., Conti, R., Fino, D., 2012. Direct liquefaction of ligno-cellulosic residues for liquid fuel production. Fuel 94, 324–332.
Berch, S.M., Curran, M., Dymond, C., Hannam, K., Murray, M., Tedder, S., Titus, B., Todd, M., 2012. Criteria and guidance considerations for sustainable tree stump harvesting in British Columbia. Scandinavian Journal of Forest Research 27, 709–723.
Berg, C., 2011. ANALYSIS World ethanol 2010. International Sugar Journal 113, 168–173.
Berg, C., 2012. Political pressure and high costs challenge ethanol industry. International Sugar Journal 114, 779–784.
Berg, C., Keller, C., 2010. World biofuel industry may be in for recovery in 2010. International Sugar Journal 112, 58–+.
Berg, S., Bergstrom, D., Athanassiadis, D., Nordfjell, T., 2012. Torque required to twist and cut loose Scots pine stumps. Scandinavian Journal of Forest Research 27, 724–733.
Beringer, T., Lucht, W., Schaphoff, S., 2011. Bioenergy production potential of global biomass plantations under environmental and agricultural constraints. Global Change Biology Bioenergy 3, 299–312.
Bernardi, A., Giarola, S., Bezzo, F., 2012. Optimizing the economics and the carbon and water footprints of bioethanol supply chains. Biofuels Bioproducts & Biorefining-Biofpr 6, 656–672.
Berndes, G., Hansson, Julia, Egeskog, A., Johnsson, F., 2010. Strategies for 2nd generation biofuels in EU - Co-firing to stimulate feedstock supply development and process integration to improve energy efficiency and economic competitiveness. Biomass & Bioenergy 34, 227–236.
Bhattarai, K., Stalick, W.M., Mckay, S., Geme, G., Bhattarai, N., 2011. Biofuel: An alternative to fossil fuel for alleviating world energy and economic crises. Journal of Environmental Science and Health Part a-Toxic/Hazardous Substances & Environmental Engineering 46, 1424–1442.
Bildirici, M.E., 2012. The relationship between economic growth and biomass energy consumption. Journal of Renewable and Sustainable Energy 4.
Bindraban, P.S., Bulte, E.H., Conijn, S.G., 2009. Can large-scale biofuels production be sustainable by 2020? Agricultural Systems 101, 197–199.
Birendra, K.C., Schultz, B., Prasad, K., 2011. WATER MANAGEMENT TO MEET PRESENT AND FUTURE FOOD DEMAND. Irrigation and Drainage 60, 348–359.
Black, E., Vidale, P.L., Verhoef, A., Cuadra, S.V., Osborne, T., Van den Hoof, C., 2012. Cultivating C4 crops in a changing climate: sugarcane in Ghana. Environmental Research Letters 7.
Blanco, J.A., 2012. Forests may need centuries to recover their original productivity after continuous intensive management: An example from Douglas-fir stands. Science of the Total Environment 437, 91–103.
Bloch, M., Bournay, L., Casanave, D., Chodorge, J.A., Coupard, V., Hillion, G., Lorne, D., 2008. Fatty acid esters in Europe: Market trends and technological perspectives. Oil & Gas Science and Technology-Revue D Ifp Energies Nouvelles 63, 405–417.
Blommel, P.G., Keenan, G.R., Rozmiarek, R.T., Cortrigth, R.D., 2008. Catalytic conversion of sugar into conventional gasoline, diesel, jet fuel, and other hydrocarbons. International Sugar Journal 110, 672–+.
Bocqueho, G., Jacquet, F., 2010. The adoption of switchgrass and miscanthus by farmers: Impact of liquidity constraints and risk preferences. Energy Policy 38, 2598–2607.
Boons, F., Mendoza, A., 2010. Constructing sustainable palm oil: how actors define sustainability. Journal of Cleaner Production 18, 1686–1695.
Borjesson, M., Ahlgren, E.O., 2012. Modelling transport fuel pathways: Achieving cost-effective oil use reduction in passenger cars in Sweden. Technological Forecasting and Social Change 79, 801–818.
Borowitzka, Michael Armin, Moheimani, N.R., 2013. Sustainable biofuels from algae. Mitigation and Adaptation Strategies for Global Change 18, 13–25.
Borras, S.M., Fig, D., Suarez, S.M., 2011. The politics of agrofuels and mega-land and water deals: insights from the ProCana case, Mozambique. Review of African Political Economy 38, 215–234.
Borras, S.M., Franco, J.C., 2012. Global Land Grabbing and Trajectories of Agrarian Change: A Preliminary Analysis. Journal of Agrarian Change 12, 34–59.
Borras, S.M., Franco, J.C., Gomez, S., Kay, C., Spoor, M., 2012. Land grabbing in Latin America and the Caribbean. Journal of Peasant Studies 39, 845–872.
Borzecka-Walker, M., Faber, A., Pudelko, R., Kozyra, J., Syp, A., Borek, R., 2011. Life cycle assessment (LCA) of crops for energy production. Journal of Food Agriculture & Environment 9, 698–700.
Borzoni, M., 2011. Multi-scale integrated assessment of soybean biodiesel in Brazil. Ecological Economics 70, 2028–2038.
Bos, H.L., Meesters, K.P.H., Conijn, S.G., Corre, W.J., Patel, M.K., 2012. Accounting for the constrained availability of land: a comparison of bio-based ethanol, polyethylene, and PLA with regard to non-renewable energy use and land use. Biofuels Bioproducts & Biorefining-Biofpr 6, 146–158.
Bossio, D., 2009. Livestock and water: understanding the context based on the “Comprehensive Assessment of Water Management in Agriculture”. Rangeland Journal 31, 179–186.
Bourgeon, J.-M., Treguer, D., 2010. Killing two birds with one stone: US and EU biofuel programmes. European Review of Agricultural Economics 37, 369–394.
Brandao, M., Levasseur, A., Kirschbaum, M.U.F., Weidema, B.P., Cowie, A.L., Jorgensen, S.V., Hauschild, M.Z., Pennington, D.W., Chomkhamsri, K., 2013. Key issues and options in accounting for carbon sequestration and temporary storage in life cycle assessment and carbon footprinting. International Journal of Life Cycle Assessment 18, 230–240.
Brathwaite, J., Horst, S., Iacobucci, J., 2010. Maximizing efficiency in the transition to a coal-based economy. Energy Policy 38, 6084–6091.
Brehmer, B., Sanders, Johan, 2009. Assessing the current Brazilian sugarcane industry and directing developments for maximum fossil fuel mitigation for the international petrochemical market. Biofuels Bioproducts & Biorefining-Biofpr 3, 347–360.
Brehmer, B., Struik, Paul C., Sanders, Johan, 2008. Using an energetic and exergetic life cycle analysis to assess the best applications of legumes within a biobased economy. Biomass & Bioenergy 32, 1175–1186.
Brent, A., Sigamoney, R., von Blottnitz, H., Hietkamp, S., 2010. Life cycle inventories to assess value chains in the South African biofuels industry. Journal of Energy in Southern Africa 21, 15–25.
Brent, Alan C., Wise, R., Fortuin, H., 2009. The viability of the South African biofuels industrial strategy. International Journal of Environment and Pollution 39, 74–91.
Bressan, R.A., Reddy, M.P., Chung, S.H., Yun, D.J., Hardin, L.S., Bohnert, H.J., 2011. Stress-adapted extremophiles provide energy without interference with food production. Food Security 3, 93–105.
Brew-Hammond, Abeeku, Kemausuor, F., 2009. Energy for all in Africa - to be or not to be?! Current Opinion in Environmental Sustainability 1, 83–88.
Briedis, J.I., Wilson, J.S., Benjamin, J.G., Wagner, R.G., 2011. Biomass retention following whole-tree, energy wood harvests in central Maine: Adherence to five state guidelines. Biomass & Bioenergy 35, 3552–3560.
Bringezu, S., O’Brien, M., Schuetz, H., 2012. Beyond biofuels: Assessing global land use for domestic consumption of biomass A conceptual and empirical contribution to sustainable management of global resources. Land Use Policy 29, 224–232.
Britz, W., Hertel, T.W., 2011. Impacts of EU biofuels directives on global markets and EU environmental quality: An integrated PE, global CGE analysis. Agriculture Ecosystems & Environment 142, 102–109.
Brodie, J., Post, E., Laurance, W.F., 2012. Climate change and tropical biodiversity: a new focus. Trends in Ecology & Evolution 27, 145–150.
Brook, B.W., Bradshaw, C.J.A., 2012. Strange bedfellows? Techno-fixes to solve the big conservation issues in southern Asia. Biological Conservation 151, 7–10.
Brown, S., Pyke, D., Steenhof, P., 2010. Electric vehicles: The role and importance of standards in an emerging market. Energy Policy 38, 3797–3806.
Browne, D., O’Regan, B., Moles, R., 2010. Use of multi-criteria decision analysis to explore alternative domestic energy and electricity policy scenarios in an Irish city-region. Energy 35, 518–528.
Bruhns, M., Glavic, P., Jensen, A.S., Narodoslawsky, M., Pezzi, G., Urbaniec, K., Vaccari, G., 2010. Research for a sustainable European sugar sector. Zuckerindustrie 135, 487–495.
Bryan, B.A., Crossman, N.D., King, D., Meyer, W.S., 2011. Landscape futures analysis: Assessing the impacts of environmental targets under alternative spatial policy options and future scenarios. Environmental Modelling & Software 26, 83–91.
Bryan, B.A., Ward, J., Hobbs, T., 2008. An assessment of the economic and. environmental potential of biomass production in an agricultural region. Land Use Policy 25, 533–549.
Bryngelsson, D.K., Lindgren, K., 2013. Why large-scale bioenergy production on marginal land is unfeasible: A conceptual partial equilibrium analysis. Energy Policy 55, 454–466.
Buaban, B., Inoue, H., Yano, S., Tanapongpipat, S., Ruanglek, V., Champreda, V., Pichyangkura, R., Rengpipat, S., Eurwilaichitr, L., 2010. Bioethanol production from ball milled bagasse using an on-site produced fungal enzyme cocktail and xylose-fermenting Pichia stipitis. Journal of Bioscience and Bioengineering 110, 18–25.
Buchholz, T., Rametsteiner, E., Volk, T.A., Luzadis, V.A., 2009. Multi Criteria Analysis for bioenergy systems assessments. Energy Policy 37, 484–495.
Buchholz, T., Volk, T., 2013. Profitability of Willow Biomass Crops Affected by Incentive Programs. Bioenergy Research 6, 53–64.
Buerkert, A., Schlecht, E., 2009. The Biofuel Debate - Status Quo and Research Needs to Meet Multiple Goals of Food, Fuel and Ecosystem Services in the Tropics and Subtropics. Journal of Agriculture and Rural Development in the Tropics and Subtropics 110, 1–8.
Buonocore, E., Franzese, Pier Paolo, Ulgiati, Sergio, 2012. Assessing the environmental performance and sustainability of bioenergy production in Sweden: A life cycle assessment perspective. Energy 37, 69–78.
Burrell, A., Gay, S.H., Kavallari, A., 2012. The Compatibility of EU Biofuel Policies with Global Sustainability and the WTO. World Economy 35, 784–798.
Busch, G., 2012. GIS-based Tools for Regional Assessments and Planning Processes Regarding Potential Environmental Effects of Poplar SRC. Bioenergy Research 5, 584–605.
Butler, R.A., Koh, L.P., Ghazoul, J., 2009. REDD in the red: palm oil could undermine carbon payment schemes. Conservation Letters 2, 67–73.
Butler, R.A., Laurance, W.F., 2009. Is oil palm the next emerging threat to the Amazon? Tropical Conservation Science 2, 1–10.
Butnar, I., Rodrigo, J., Gasol, Carles M., Castells, F., 2010. Life-cycle assessment of electricity from biomass: Case studies of two biocrops in Spain. Biomass & Bioenergy 34, 1780–1788.
Callesen, I., Grohnheit, P.E., Ostergard, H., 2010. Optimization of bioenergy yield from cultivated land in Denmark. Biomass & Bioenergy 34, 1348–1362.
Cambria, D., Pierangeli, D., 2012. Application of a life cycle assessment to walnut tree (Juglans regia L.) high quality wood production: a case study in southern Italy. Journal of Cleaner Production 23, 37–46.
Campbell, J. Elliott, Lobell, D.B., Genova, R.C., Field, C.B., 2008. The global potential of bioenergy on abandoned agriculture lands. Environmental Science & Technology 42, 5791–5794.
Campbell, S.P., Frair, J.L., Gibbs, J.P., Volk, T.A., 2012. Use of short-rotation coppice willow crops by birds and small mammals in central New York. Biomass & Bioenergy 47, 342–353.
Cantarello, E., Newton, A.C., Hill, R.A., 2011. Potential effects of future land-use change on regional carbon stocks in the UK. Environmental Science & Policy 14, 40–52.
Carlsson, J., Shropshire, D.E., van Heek, A., Futterer, M.A., 2012. Economic viability of small nuclear reactors in future European cogeneration markets. Energy Policy 43, 396–406.
Carrete, M., Tella, J.L., Blanco, G., Bertellotti, M., 2009. Effects of habitat degradation on the abundance, richness and diversity of raptors across Neotropical biomes. Biological Conservation 142, 2002–2011.
Carrijo, T.F., Brandao, D., de Oliveira, D.E., Costa, D.A., Santos, T., 2009. Effects of pasture implantation on the termite (Isoptera) fauna in the Central Brazilian Savanna (Cerrado). Journal of Insect Conservation 13, 575–581.
Carrillo, A.M.R., Frei, C., 2009. Water: A key resource in energy production. Energy Policy 37, 4303–4312.
Casteli Figueiredo Gallardo, A.L., Bond, A., 2011. Capturing the implications of land use change in Brazil through environmental assessment: Time for a strategic approach? Environmental Impact Assessment Review 31, 261–270.
Castillo, M.S., Sollenberger, Lynn E., Vendramini, Joao M. B., Woodard, Kenneth R., O’Connor, G.A., Newman, Y.C., Silveira, M.L., Sartain, J.B., 2010. Municipal Biosolids as an Alternative Nutrient Source for Bioenergy Crops: I. Elephantgrass Biomass Production and Soil Responses. Agronomy Journal 102, 1308–1313.
Castro, A., Wise, D.H., 2009. Influence of fine woody debris on spider diversity and community structure in forest leaf litter. Biodiversity and Conservation 18, 3705–3731.
Cavalett, O., Ortega, E., 2010. Integrated environmental assessment of biodiesel production from soybean in Brazil. Journal of Cleaner Production 18, 55–70.
Ceccon, E., 2008. Production of bioenergy on small farms: a two-year agroforestry experiment using Eucalyptus urophylla intercropped with rice and beans in Minas Gerais, Brazil. New Forests 35, 285–298.
Ceccon, E., Miramontes, O., 2008. Reversing deforestation? Bioenergy and society in two Brazilian models. Ecological Economics 67, 311–317.
Celiktas, M.S., Kocar, G., 2010. From potential forecast to foresight of Turkey’s renewable energy with Delphi approach. Energy 35, 1973–1980.
Cesar, A. da S., Batalha, M.O., 2010. Biodiesel production from castor oil in Brazil: A difficult reality. Energy Policy 38, 4031–4039.
Ceylan, H., Gopalakrishnan, K., Kim, Sunghwan, 2010. Soil Stabilization with Bioenergy Coproduct. Transportation Research Record 130–137.
Chaddad, F.R., 2010. UNICA: Challenges to Deliver Sustainability in the Brazilian Sugarcane Industry. International Food and Agribusiness Management Review 13, 173–192.
Chakravorty, U., Hubert, M.-H., Nostbakken, L., 2009. Fuel Versus Food, in: Annual Review of Resource Economics. pp. 645–663.
Chamberlain, J.F., Miller, S.A., 2012. Policy incentives for switchgrass production using valuation of non-market ecosystem services. Energy Policy 48, 526–536.
Chang, K.-L., Thitikorn-amorn, J., Hsieh, J.-F., Ou, B.-M., Chen, S.-H., Ratanakhanokchai, K., Huang, P.-J., Chen, S.-T., 2011. Enhanced enzymatic conversion with freeze pretreatment of rice straw. Biomass & Bioenergy 35, 90–95.
Chang, T.-H., Su, H.-M., 2010. The substitutive effect of biofuels on fossil fuels in the lower and higher crude oil price periods. Energy 35, 2807–2813.
Charles, M.B., Ryan, R., Oloruntoba, R., von der Heidt, T., Ryan, N., 2009. The EU-Africa Energy Partnership: Towards a mutually beneficial renewable transport energy alliance? Energy Policy 37, 5546–5556.
Chastain, J.P., Coloma-del Valle, A., Moore, K.P., 2012. USING BROILER LITTER AS AN ENERGY SOURCE: ENERGY CONTENT AND ASH COMPOSITION. Applied Engineering in Agriculture 28, 513–522.
Chavez, E., Liu, D., Zhao, X., 2010. Biofuels Production Development and Prospects in China. Journal of Biobased Materials and Bioenergy 4, 221–242.
Cheesbrough, V., Rosentrater, K.A., Visser, J., 2008. Properties of Distillers Grains Composites: A Preliminary Investigation. Journal of Polymers and the Environment 16, 40–50.
Chen, P.-H., Chen, H.-C., 2011. Power system economic dispatch considering environmental constraints. Energy Education Science and Technology Part a-Energy Science and Research 28, 249–260.
Cheng, J.J., Timilsina, G.R., 2011. Status and barriers of advanced biofuel technologies: A review. Renewable Energy 36, 3541–3549.
Cherubini, Francesco, Stromman, A.H., 2010. Production of Biofuels and Biochemicals from Lignocellulosic Biomass: Estimation of Maximum Theoretical Yields and Efficiencies Using Matrix Algebra. Energy & Fuels 24, 2657–2666.
Chiaramonti, D., Prussi, M., 2009. Pure vegetable oil for energy and transport. International Journal of Oil Gas and Coal Technology 2, 186–198.
Chiaramonti, D., Recchia, L., 2010. Is life cycle assessment (LCA) a suitable method for quantitative CO2 saving estimations? the impact of field input on the LCA results for a pure vegetable oil chain. Biomass & Bioenergy 34, 787–797.
Chiavari, J., 2010. Assessment of the Potential for Producing Liquid Biofuels from Alternative Feedstocks Grown on Degraded Land and Saline Soils. Journal of Biobased Materials and Bioenergy 4, 267–287.
Chinnasamy, S., Bhatnagar, A., Claxton, R., Das, K.C., 2010. Biomass and bioenergy production potential of microalgae consortium in open and closed bioreactors using untreated carpet industry effluent as growth medium. Bioresource Technology 101, 6751–6760.
Chirwa, P.W., Ham, C., Maphiri, S., Balmer, M., 2010. Bioenergy use and food preparation practices of two communities in the Eastern Cape Province of South Africa. Journal of Energy in Southern Africa 21, 26–31.
Chiu, Y.-W., Suh, Sangwon, Pfister, S., Hellweg, S., Koehler, A., 2012. Measuring ecological impact of water consumption by bioethanol using life cycle impact assessment. International Journal of Life Cycle Assessment 17, 16–24.
Chiu, Y.-W., Wu, May, 2012. Assessing County-Level Water Footprints of Different Cellulosic-Biofuel Feedstock Pathways. Environmental Science & Technology 46, 9155–9162.
Christian, D.G., Riche, A. B., Yates, N.E., 2008. Growth, yield and mineral content of Miscanthus x giganteus grown as a biofuel for 14 successive harvests. Industrial Crops and Products 28, 320–327.
Christiansen, K.L., Raman, D.R., Anex, R.P., 2012. Predicting cost growth and performance of first-generation algal production systems. Energy Policy 51, 382–391.
Christou, M., Alexopoulou, Efthinia, Panoutsou, Calliope, Monti, A., 2010. Overview of the markets for energy crops in EU27. Biofuels Bioproducts & Biorefining-Biofpr 4, 605–619.
Chuai, X., Huang, X., Lai, L., Wang, Wanjing, Peng, J., Zhao, R., 2013. Land use structure optimization based on carbon storage in several regional terrestrial ecosystems across China. Environmental Science & Policy 25, 50–61.
Cibin, R., Chaubey, I., Engel, B., 2012. Simulated watershed scale impacts of corn stover removal for biofuel on hydrology and water quality. Hydrological Processes 26, 1629–1641.
Ciccarese, L., Mattsson, A., Pettenella, D., 2012. Ecosystem services from forest restoration: thinking ahead. New Forests 43, 543–560.
Clancy, D., Breen, J.P., Thorne, F., Wallace, M., 2012. The influence of a Renewable Energy Feed in Tariff on the decision to produce biomass crops in Ireland. Energy Policy 41, 412–421.
Cohen, M.F., Hare, C., Kozlowski, J., Mccormick, R.S., Chen, L., Schneider, L., Parish, M., Knight, Z., Nelson, T.A., Grewell, B.J., 2013. Wastewater polishing by a channelized macrophyte-dominated wetland and anaerobic digestion of the harvested phytomass. Journal of Environmental Science and Health Part a-Toxic/Hazardous Substances & Environmental Engineering 48, 319–330.
Collier, P., Conway, G., Venables, T., 2008. Climate change and africa. Oxford Review of Economic Policy 24, 337–353.
Collins, H.P., Smith, J.L., Fransen, S., Alva, A.K., Kruger, C.E., Granatstein, D.M., 2010. Carbon Sequestration under Irrigated Switchgrass (Panicum virgatum L.) Production. Soil Science Society of America Journal 74, 2049–2058.
Conceicao, P., Mendoza, R.U., 2009. Anatomy of the Global Food Crisis. Third World Quarterly 30, 1159–1182.
Contestabile, M., Offer, G.J., Slade, R., Jaeger, F., Thoennes, M., 2011. Battery electric vehicles, hydrogen fuel cells and biofuels. Which will be the winner? Energy & Environmental Science 4, 3754–3772.
Convery, I., Robson, D., Ottitsch, A., Long, M., 2012. The willingness of farmers to engage with bioenergy and woody biomass production: A regional case study from Cumbria. Energy Policy 40, 293–300.
Corley, R.H.V., 2009. How much palm oil do we need? Environmental Science & Policy 12, 134–139.
Correa, S.M., Atehortua, L., 2012. Lipid Profile of In Vitro Oil Produced Through Cell Culture of Jatropha curcas. Journal of Aoac International 95, 1161–1169.
Cosic, B., Stanic, Z., Duic, N., 2011. Geographic distribution of economic potential of agricultural and forest biomass residual for energy use: Case study Croatia. Energy 36, 2017–2028.
Costello, C., Griffin, W.M., Matthews, H.S., Weber, C.L., 2011. Inventory Development and Input-Output Model of US Land Use: Relating Land in Production to Consumption. Environmental Science & Technology 45, 4937–4943.
Cotti, C., Skidmore, M., 2010. The Impact of State Government Subsidies and Tax Credits in an Emerging Industry: Ethanol Production 1980-2007. Southern Economic Journal 76, 1076–1093.
Cotula, L., 2012. The international political economy of the global land rush: A critical appraisal of trends, scale, geography and drivers. Journal of Peasant Studies 39, 649–680.
Cousens, R., 2008. Risk Assessment of Potential Biofuel Species: An Application for Trait-Based Models for Predicting Weediness? Weed Science 56, 873–882.
Craven, C., 2011. The Honduran palm oil industry: Employing lessons from Malaysia in the search for economically and environmentally sustainable energy solutions. Energy Policy 39, 6943–6950.
Crosti, R., Cascone, C., Cipollaro, S., 2010. Use of a weed risk assessment for the Mediterranean region of Central Italy to prevent loss of functionality and biodiversity in agro-ecosystems. Biological Invasions 12, 1607–1616.
Cruse, M.J., Liebman, M., Raman, D.R., Wiedenhoeft, M.H., 2010. Fossil Energy Use in Conventional and Low-External-Input Cropping Systems. Agronomy Journal 102, 934–941.
Cruse, R. M., Herndl, C.G., Polush, E.Y., Shelley, M.C., 2012. An assessment of cellulosic ethanol industry sustainability based on industry configurations. Journal of Soil and Water Conservation 67, 67–74.
Cruse, Richard M., Herndl, C., Polush, E., 2008. IMPACT OF THE BIOENERGY INDUSTRY ON SOIL AND WATER RESOURCES. Cereal Research Communications 36, 2043–2045.
Cruz, J.B., Tan, R.R., Culaba, A.B., Ballacillo, J.-A., 2009. A dynamic input-output model for nascent bioenergy supply chains. Applied Energy 86, S86–S94.
Cucek, L., Lam, H.L., Klemes, Jiri J., Varbanov, Petar S., Kravanja, Z., 2010. Synthesis of regional networks for the supply of energy and bioproducts. Clean Technologies and Environmental Policy 12, 635–645.
Cundiff, J.S., Fike, J.H., Parrish, D.J., Alwang, J., 2009. Logistic Constraints in Developing Dedicated Large-Scale Bioenergy Systems in the Southeastern United States. Journal of Environmental Engineering-Asce 135, 1086–1096.
Cunniff, J., Cerasuolo, M., 2011. Lighting the way to willow biomass production. Journal of the Science of Food and Agriculture 91, 1733–1736.
Dahlberg, A., Thor, G., Allmer, J., Jonsell, M., Jonsson, M., Ranius, T., 2011. Modelled impact of Norway spruce logging residue extraction on biodiversity in Sweden. Canadian Journal of Forest Research-Revue Canadienne De Recherche Forestiere 41, 1220–1232.
Dahms, H., Mayr, S., Birkhofer, K., Chauvat, M., Melnichnova, E., Wolters, V., Dauber, J., 2010. Contrasting diversity patterns of epigeic arthropods between grasslands of high and low agronomic potential. Basic and Applied Ecology 11, 6–14.
Dale, B.E., Ong, R.G., 2012. Energy, wealth, and human development: Why and how biomass pretreatment research must improve. Biotechnology Progress 28, 893–898.
Dale, V.H., Efroymson, R.A., Kline, K.L., Langholtz, M.H., Leiby, P.N., Oladosu, G.A., Davis, M.R., Downing, M.E., Hilliard, M.R., 2013a. Indicators for assessing socioeconomic sustainability of bioenergy systems: A short list of practical measures. Ecological Indicators 26, 87–102.
Dale, V.H., Kline, K.L., Perla, D., Lucier, A., 2013b. Communicating About Bioenergy Sustainability. Environmental Management 51, 279–290.
Dale, V.H., Lowrance, R., Mulholland, P., Robertson, G. Phillip, 2010. Bioenergy Sustainability at the Regional Scale. Ecology and Society 15.
Danquah, E.O., Akromah, R., Quashie-Sam, S.J., Oduro, W., Falk, D., Thevathasan, N.V., Gordon, A.M., 2012. The genetic diversity of Jatropha Curcas (L.) germplasm in Ghana as revealed by random amplified polymorphic DNA (RAPD) primers. Agroforestry Systems 86, 443–450.
Dargusch, P., Griffiths, A., 2008. Introduction to special issue: a typology of environmental markets. Australasian Journal of Environmental Management 15, 70–75.
Das, S., Priess, J.A., 2011. Zig-zagging into the future: the role of biofuels in India. Biofuels Bioproducts & Biorefining-Biofpr 5, 18–27.
Das, S., Priess, J.A., Schweitzer, C., 2012. Modelling regional scale biofuel scenarios - a case study for India. Global Change Biology Bioenergy 4, 176–192.
Dautzenberg, K., Hanf, J., 2008. Biofuel chain development in Germany: Organisation, opportunities, and challenges. Energy Policy 36, 485–489.
Dauvergne, P., Neville, K.J., 2010. Forests, food, and fuel in the tropics: the uneven social and ecological consequences of the emerging political economy of biofuels. Journal of Peasant Studies 37, 631–660.
Davis, P.B., Menalled, F.D., Peterson, R.K.D., Maxwell, B.D., 2011. Refinement of weed risk assessments for biofuels using Camelina sativa as a model species. Journal of Applied Ecology 48, 989–997.
Davis, R., Aden, A., Pienkos, P.T., 2011. Techno-economic analysis of autotrophic microalgae for fuel production. Applied Energy 88, 3524–3531.
De Camargo Barros, G.S., Aparecido Alves, L.R., Osaki, M., 2010. Biofuels, food security and compensatory subsidies. China Agricultural Economic Review 2, 433–455.
De Carvalho, C.M., 2011. STRATEGIC ENVIRONMENTAL ASSESSMENT FOR SUSTAINABLE EXPANSION OF PALM OIL BIOFUELS IN BRAZILIAN NORTH REGION. Energy & Environment 22, 565–572.
De Girolamo, A.M., Lo Porto, A., 2012. Land use scenario development as a tool for watershed management within the Rio Mannu Basin. Land Use Policy 29, 691–701.
De Jong, E., Higson, A., Walsh, P., Wellisch, M., 2012. Product developments in the bio-based chemicals arena. Biofuels Bioproducts & Biorefining-Biofpr 6, 606–624.
De Meester, S., Demeyer, J., Velghe, F., Peene, A., Van Langenhove, H., Dewulf, J., 2012. The environmental sustainability of anaerobic digestion as a biomass valorization technology. Bioresource Technology 121, 396–403.
De Sa, S.A., Palmer, C., Engel, S., 2012. Ethanol Production, Food and Forests. Environmental & Resource Economics 51, 1–21.
De Torres, M., Jimenez-Oses, G., Mayoral, J.A., Pires, E., de los Santos, M., 2012. Glycerol ketals: Synthesis and profits in biodiesel blends. Fuel 94, 614–616.
De Wit, M., Faaij, A., 2010. European biomass resource potential and costs. Biomass & Bioenergy 34, 188–202.
DeHaan, L.R., Weisberg, S., Tilman, David, Fornara, D., 2010. Agricultural and biofuel implications of a species diversity experiment with native perennial grassland plants. Agriculture Ecosystems & Environment 137, 33–38.
Del Rosario, E.E., Ranola, R.F., Demafelis, R.B., Elepano, A.R., Bataller, B.G., 2010. Feasibility of Producing Bioethanol from Cassava Feedstock in the Philippines. Philippine Journal of Crop Science 35, 9–21.
Delgado, J.A., Groffman, P.M., Nearing, M.A., Goddard, T., Reicosky, D., Lal, Rattan, Kitchen, N.R., Rice, C.W., Towery, D., Salon, P., 2011. Conservation practices to mitigate and adapt to climate change. Journal of Soil and Water Conservation 66, 118A–129A.
Delivand, M.K., Barz, M., Gheewala, S.H., Sajjakulnukit, B., 2012. Environmental and socio-economic feasibility assessment of rice straw conversion to power and ethanol in Thailand. Journal of Cleaner Production 37, 29–41.
Delshad, A., Raymond, L., 2013. Media Framing and Public Attitudes Toward Biofuels. Review of Policy Research 30, 190–210.
Delshad, A.B., Raymond, L., Sawicki, V., Wegener, D.T., 2010. Public attitudes toward political and technological options for biofuels. Energy Policy 38, 3414–3425.
Demafelis, R.B., Movillon, J.L., Badayos, R.B., Bataller, B.G., Ranola, R.F., 2009. Opportunities and Challenges of Interphasing the Bioethanol Program with the Philippine Sugarcane Industry. Philippine Journal of Crop Science 34, 99–112.
Demirbas, A., 2010. Biomass Energy-Related Environmental Policy. Energy Sources Part B-Economics Planning and Policy 5, 178–184.
Demirbas, Ayhan, 2008. Economic and environmental impacts of the liquid biofuels. Energy Education Science and Technology 22, 37–58.
Demirbas, Ayhan, 2010. Tea seed upgrading facilities and economic assessment of biodiesel production from tea seed oil. Energy Conversion and Management 51, 2595–2599.
Demirbas, M.F., 2011. Decentralization of energy generation in Turkey in the future. Energy Education Science and Technology Part a-Energy Science and Research 28, 9–16.
Dencic, S., Pejin, D., Zekic, V., Mojovic, L., Pejin, J., Vukoje, V., Nikolic, S., 2012. A COMPARISON OF THE COSTS OF BIOETHANOL PRODUCTION FROM TRITICALE, WHEAT AND MAIZE. Romanian Agricultural Research 29, 261–269.
Deng, X., Han, J., Yin, F., 2012. Net Energy, CO2 Emission and Land-Based Cost-Benefit Analyses of Jatropha Biodiesel: A Case Study of the Panzhihua Region of Sichuan Province in China. Energies 5, 2150–2164.
Deuffic, P., Lyser, S., 2012. Biodiversity or bioenergy: is deadwood conservation an environmental issue for French forest owners? Canadian Journal of Forest Research-Revue Canadienne De Recherche Forestiere 42, 1491–1502.
Di Fulvio, F., Kroon, A., Bergstrom, D., Nordfjell, T., 2011. Comparison of energy-wood and pulpwood thinning systems in young birch stands. Scandinavian Journal of Forest Research 26, 339–349.
Di Lucia, L., 2010. External governance and the EU policy for sustainable biofuels, the case of Mozambique. Energy Policy 38, 7395–7403.
Diamantopoulou, L.K., Karaoglanoglou, L.S., Koukios, E.G., 2011. Biomass Cost Index: Mapping biomass-to-biohydrogen feedstock costs by a new approach. Bioresource Technology 102, 2641–2650.
Dias, M.O.S., Cunha, Marcelo P., Jesus, C.D.F., Rocha, G.J.M., Pradella, J.G.C., Rossell, C.E.V., Maciel Filho, R., Bonomi, A., 2011. Second generation ethanol in Brazil: Can it compete with electricity production? Bioresource Technology 102, 8964–8971.
Dias, M.O.S., Junqueira, T.L., Cavalett, O., Cunha, Marcelo P., Jesus, C.D.F., Rossell, C.E.V., Maciel Filho, R., Bonomi, A., 2012. Integrated versus stand-alone second generation ethanol production from sugarcane bagasse and trash. Bioresource Technology 103, 152–161.
Diaz-Chavez, R., Jamieson, C., 2010. Biofuels Possibilities in the Southern Africa Context. Journal of Biobased Materials and Bioenergy 4, 256–266.
Diaz-Chavez, R.A., 2011. Assessing biofuels: Aiming for sustainable development or complying with the market? Energy Policy 39, 5763–5769.
Diffenbaugh, N.S., Hertel, T.W., Scherer, M., Verma, M., 2012. Response of corn markets to climate volatility under alternative energy futures. Nature Climate Change 2, 514–518.
Dilly, O., Huettl, R.F., 2009. Top-down and Europe-wide versus bottom-up and intra-regional identification of key issues for sustainability impact assessment. Environmental Science & Policy 12, 1168–1176.
Dimitriou, I., Rosenqvist, H., 2011. Sewage sludge and wastewater fertilisation of Short Rotation Coppice (SRC) for increased bioenergy production-Biological and economic potential. Biomass & Bioenergy 35, 835–842.
Do Lago, A.C., Bonomi, A., Cavalett, O., da Cunha, Marcelo Pereira, Pinheiro Lima, M.A., 2012. Sugarcane as a carbon source: The Brazilian case. Biomass & Bioenergy 46, 5–12.
Dong, Xiaobin, Ulgiati, Sergio, Yan, M., Zhang, Xinshi, Gao, W., 2008. Energy and eMergy evaluation of bioethanol production from wheat in Henan Province, China. Energy Policy 36, 3882–3892.
Dong, Xin, Dong, M., Lu, Yingjian, Turley, A., Lin, Tony, Wu, C., 2011. Antimicrobial and antioxidant activities of lignin from residue of corn stover to ethanol production. Industrial Crops and Products 34, 1629–1634.
Donnelly, A., Styles, D., Fitzgerald, J., Finnan, J., 2011. A proposed framework for determining the environmental impact of replacing agricultural grassland with Miscanthus in Ireland. Global Change Biology Bioenergy 3, 247–263.
Dornburg, Veronika, van Vuuren, D., van de Ven, G., Langeveld, H., Meeusen, M., Banse, M., van Oorschot, M., Ros, J., van den Born, G.J., Aiking, H., Londo, M., Mozaffarian, H., Verweij, P., Lysen, E., Faaij, A., 2010. Bioenergy revisited: Key factors in global potentials of bioenergy. Energy & Environmental Science 3, 258–267.
Dorr, T.C., 2008. Biofuels and food. Cereal Foods World 53, 76–77.
Dos Santos Dias, L.A., 2011. Biofuel plant species and the contribution of genetic improvement. Crop Breeding and Applied Biotechnology 11, 16–26.
Dovi, V.G., Friedler, F., Huisingh, D., Klemes, Jiri Jaromir, 2009. Cleaner energy for sustainable future. Journal of Cleaner Production 17, 889–895.
Dowell, R.C., Gibbins, D., Rhoads, J.L., Pallardy, S.G., 2009. Biomass production physiology and soil carbon dynamics in short-rotation-grown Populus deltoides and P. deltoides x P. nigra hybrids. Forest Ecology and Management 257, 134–142.
Dronne, Y., Forslund, A., Levert, F., 2008. International markets for products used in feed consumption: recent developments and perspectives. Sciences Des Aliments 28, 303–309.
Dufour, J., Iribarren, D., 2012. Life cycle assessment of biodiesel production from free fatty acid-rich wastes. Renewable Energy 38, 155–162.
Dunlop, C.A., 2010. The temporal dimension of knowledge and the limits of policy appraisal: biofuels policy in the UK. Policy Sciences 43, 343–363.
DuPont, A., 2013. Best practices for the sustainable production of algae-based biofuel in China. Mitigation and Adaptation Strategies for Global Change 18, 97–111.
Duvenage, I., Taplin, R., Stringer, L., 2012. Bioenergy project appraisal in sub-Saharan Africa: Sustainability barriers and opportunities in Zambia. Natural Resources Forum 36, 167–180.
Dyer, G.A., Taylor, J.E., 2011. The Corn Price Surge: Impacts on Rural Mexico. World Development 39, 1878–1887.
Dyer, J.C., Stringer, L. C., Dougill, A.J., 2012. Jatropha curcas: Sowing local seeds of success in Malawi? In response to Achten et al. (2010). Journal of Arid Environments 79, 107–110.
Dynesius, M., 2012. Responses of bryophytes to wood-ash recycling are related to their phylogeny and pH ecology. Perspectives in Plant Ecology Evolution and Systematics 14, 21–31.
Edmonds, J., Clarke, L., Wise, M., Pitcher, H., Smith, S., 2008. Implications for the USA of stabilization of radiative forcing at 3.4 W/m(2). Climate Policy 8, S76–S92.
Efroymson, R.A., Dale, V.H., Kline, K.L., McBride, A.C., Bielicki, J.M., Smith, R.L., Parish, E.S., Schweizer, Peter E., Shaw, D.M., 2013. Environmental Indicators of Biofuel Sustainability: What About Context? Environmental Management 51, 291–306.
Egbendewe-Mondzozo, A., Swinton, S.M., Bals, B.D., Dale, B.E., 2013. Can Dispersed Biomass Processing Protect the Environment and Cover the Bottom Line for Biofuel? Environmental Science & Technology 47, 1695–1703.
Eggers, J., Troltzsch, K., Falcucci, A., Maiorano, L., Verburg, P.H., Framstad, E., Louette, G., Maes, D., Nagy, S., Ozinga, W.A., Delbaere, B., 2009. Is biofuel policy harming biodiversity in Europe? Global Change Biology Bioenergy 1, 18–34.
Ejigu, M., 2008. Toward energy and livelihoods security in Africa: Smallholder production and processing of bioenergy as a strategy. Natural Resources Forum 32, 152–162.
Ekardt, F., Holzapfel, N., Ulrich, A.E., Schnug, E., Haneklaus, S., 2011. Legal perspectives on regulating phosphorus fertilization. Landbauforschung 61, 83–92.
Ekin, I., Ak, N., 2012. Use of vegetable oils and animal fats in Diesel engines. Energy Education Science and Technology Part a-Energy Science and Research 28, 683–688.
Ekinci, K., 2011. Utilization of apple pruning residues as a source of biomass energy: A case study in Isparta province. Energy Exploration & Exploitation 29, 87–107.
Ekins, P., 2010. An Economic Perspective on Technological Transitions Related to Energy and Climate Change, with a Case Study of the UK. Economia Politica 27, 247–276.
Eklof, J., 2011. Success story or cautionary tale? Swedish ethanol in co-existing science-policy frameworks. Science and Public Policy 38, 795–806.
Ekman, A., Wallberg, O., Joelsson, E., Borjesson, P., 2013. Possibilities for sustainable biorefineries based on agricultural residues - A case study of potential straw-based ethanol production in Sweden. Applied Energy 102, 299–308.
El Kasmioui, O., Ceulemans, R., 2013. Financial Analysis of the Cultivation of Short Rotation Woody Crops for Bioenergy in Belgium: Barriers and Opportunities. Bioenergy Research 6, 336–350.
Elcock, D., 2010. Future US Water Consumption: The Role of Energy Production1. Journal of the American Water Resources Association 46, 447–460.
Eliiyi, D.T., Caylan, T., Eliiyi, U., 2011. Economic and environmental viability analysis for a photovoltaic-powered LED system in tunnel illumination. Energy Education Science and Technology Part a-Energy Science and Research 27, 233–248.
Engel, J., Huth, A., Frank, K., 2012. Bioenergy production and Skylark (Alauda arvensis) population abundance - a modelling approach for the analysis of land-use change impacts and conservation options. Global Change Biology Bioenergy 4, 713–727.
Englund, O., Berndes, G., Fredrikson, F., Dimitriou, Ioannis, 2012. Meeting Sustainability Requirements for SRC Bioenergy: Usefulness of Existing Tools, Responsibilities of Involved Stakeholders, and Recommendations for Further Developments. Bioenergy Research 5, 606–620.
Eranki, P.L., Bals, B.D., Dale, B.E., 2011. Advanced Regional Biomass Processing Depots: a key to the logistical challenges of the cellulosic biofuel industry. Biofuels Bioproducts & Biorefining-Biofpr 5, 621–630.
Eriksson, G., Kjellstrom, B., 2010. Assessment of combined heat and power (CHP) integrated with wood-based ethanol production. Applied Energy 87, 3632–3641.
Evans, J.M., Cohen, Matthew J., 2009. Regional water resource implications of bioethanol production in the Southeastern United States. Global Change Biology 15, 2261–2273.
Ewing, M., Msangi, S., 2009. Biofuels production in developing countries: assessing tradeoffs in welfare and food security. Environmental Science & Policy 12, 520–528.
Fahd, S., Fiorentino, G., Mellino, S., Ulgiati, S., 2012. Cropping bioenergy and biomaterials in marginal land: The added value of the biorefinery concept. Energy 37, 79–93.
Faircloth, W.H., Ferrell, J.A., Main, C.L., 2008. Weed-Control Systems for Peanut Grown as a Biofuel Feedstock. Weed Technology 22, 584–590.
Fairhead, J., Leach, M., Scoones, I., 2012. Green Grabbing: a new appropriation of nature? Journal of Peasant Studies 39, 237–261.
Fazio, S., Monti, A., 2011. Life cycle assessment of different bioenergy production systems including perennial and annual crops. Biomass & Bioenergy 35, 4868–4878.
Fedler, C.B., Duan, R., 2011. Biomass production for bioenergy using recycled wastewater in a natural waste treatment system. Resources Conservation and Recycling 55, 793–800.
Fehrenbach, Horst, 2011. How bioenergy related water impacts are considered by certification schemes. Biofuels Bioproducts & Biorefining-Biofpr 5, 464–473.
Feller, C., Blanchart, E., Bernoux, M., Lal, Rattan, Manlay, R., 2012. Soil fertility concepts over the past two centuries: the importance attributed to soil organic matter in developed and developing countries. Archives of Agronomy and Soil Science 58, S3–S21.
Fernandes, E., de Oliveira, J.C.S., de Oliveira, P.R., Alonso, P.S.R., 2008. Natural-gas-powered thermoelectricity as a reliability factor in the Brazilian electric sector. Energy Policy 36, 999–1018.
Fernando Marulanda, V., 2012. Biodiesel production by supercritical methanol transesterification: process simulation and potential environmental impact assessment. Journal of Cleaner Production 33, 109–116.
Festel, G., 2011. Drivers and barriers for industrial biotechnology. International Sugar Journal 113, 19–23.
Findlater, K.M., Kandlikar, M., 2011. Land use and second-generation biofuel feedstocks: The unconsidered impacts of Jatropha biodiesel in Rajasthan, India. Energy Policy 39, 3404–3413.
Fingerman, K.R., Torn, M.S., O’Hare, M.H., Kammen, D.M., 2010. Accounting for the water impacts of ethanol production. Environmental Research Letters 5.
Fink, R., Medved, S., 2011. Global perspectives on first generation liquid biofuel production. Turkish Journal of Agriculture and Forestry 35, 453–459.
Fiorese, G., Guariso, G., 2010. A GIS-based approach to evaluate biomass potential from energy crops at regional scale. Environmental Modelling & Software 25, 702–711.
Fischer, G., Prieler, S., van Velthuizen, H., Berndes, G., Faaij, A., Londo, M., de Wit, M., 2010. Biofuel production potentials in Europe: Sustainable use of cultivated land and pastures, Part II: Land use scenarios. Biomass & Bioenergy 34, 173–187.
Flamos, A., Georgallis, P.G., Psarras, J., 2010. Bioenergy Options in the Industrialized and Developing World and Opportunities for the Clean Development Mechanism. International Journal of Green Energy 7, 647–661.
Flaspohler, D.J., Webster, C.R., 2011. Plantations for Bioenergy: Principles for Maintaining Biodiversity in Intensively Managed Forests. Forest Science 57, 516–524.
Flores Marco, N., Silva Colomer, J., Alicia Anschau, R., Carballo, S., Antonio Hilbert, J., 2010. Analysis of the potential production and the development of bioenergy in the province of Mendoza - Bio-fuels and biomass - Using geographic information systems. International Journal of Hydrogen Energy 35, 5766–5771.
Florin, M.J., van Ittersum, M.K., van de Ven, G.W.J., 2012. Selecting the sharpest tools to explore the food-feed-fuel debate: Sustainability assessment of family farmers producing food, feed and fuel in Brazil. Ecological Indicators 20, 108–120.
Florin, M.V., Bunting, C., 2009. Risk governance guidelines for bioenergy policies. Journal of Cleaner Production 17, S106–S108.
Follett, R.F., Vogel, K.P., Varvel, Gary E., Mitchell, R.B., Kimble, J., 2012. Soil Carbon Sequestration by Switchgrass and No-Till Maize Grown for Bioenergy. Bioenergy Research 5, 866–875.
Font de Mora, E., Torres, C., Valero, A., 2012. Assessment of biodiesel energy sustainability using the exergy return on investment concept. Energy 45, 474–480.
Forbord, M., Vik, J., Hillring, B.G., 2012. Development of local and regional forest based bioenergy in Norway - Supply networks, financial support and political commitment. Biomass & Bioenergy 47, 164–176.
Fore, S.R., Lazarus, W., Porter, P., Jordan, N., 2011. Economics of small-scale on-farm use of canola and soybean for biodiesel and straight vegetable oil biofuels. Biomass & Bioenergy 35, 193–202.
Fornara, D.A., Tilman, D., 2008. Plant functional composition influences rates of soil carbon and nitrogen accumulation. Journal of Ecology 96, 314–322.
Foster, B.L., Kindscher, K., Houseman, G.R., Murphy, C.A., 2009. Effects of hay management and native species sowing on grassland community structure, biomass, and restoration. Ecological Applications 19, 1884–1896.
Foteinis, S., Kouloumpis, V., Tsoutsos, T., 2011. Life cycle analysis for bioethanol production from sugar beet crops in Greece. Energy Policy 39, 4834–4841.
Frederick, W.J., Lien, S.J., Courchene, C.E., DeMartini, N.A., Ragauskas, A.J., Iisa, K., 2008. Co-production of ethanol and cellulose fiber from Southern Pine: A technical and economic assessment. Biomass & Bioenergy 32, 1293–1302.
Fredga, K., Maler, K.-G., 2010. Life Cycle Analyses and Resource Assessments. Ambio 39, 36–41.
Freitas, I.M.B., Dantas, E., Iizuka, M., 2012. The Kyoto mechanisms and the diffusion of renewable energy technologies in the BRICS. Energy Policy 42, 118–128.
Friedl, A., 2012. LIGNOCELLULOSIC BIOREFINERY. Environmental Engineering and Management Journal 11, 75–79.
Frischknecht, R., Flury, K., 2011. Life cycle assessment of electric mobility: answers and challenges-Zurich, April 6, 2011. International Journal of Life Cycle Assessment 16, 691–695.
Frow, E., Ingram, D., Powell, W., Steer, D., Vogel, J., Yearley, S., 2009. The politics of plants. Food Security 1, 17–23.
Funke, T., Strauss, P.G., Meyer, F., 2009. Modelling the impacts of the industrial biofuels strategy on the South African agricultural and biofuel subsectors. Agrekon 48, 223–244.
Gagnon, L., 2008. Civilisation and energy payback. Energy Policy 36, 3317–3322.
Galdos, M.V., Cerri, C.C., Cerri, C.E.P., Paustian, K., Van Antwerpen, R., 2010. Simulation of sugarcane residue decomposition and aboveground growth. Plant and Soil 326, 243–259.
Galetti, M., Giacomini, H.C., Bueno, R.S., Bernardo, C.S.S., Marques, R.M., Bovendorp, R.S., Steffler, C.E., Rubim, P., Gobbo, S.K., Donatti, C.I., Begotti, R.A., Meirelles, F., Nobre, R. de A., Chiarello, A.G., Peres, C.A., 2009. Priority areas for the conservation of Atlantic forest large mammals. Biological Conservation 142, 1229–1241.
Galinato, S.P., Yoder, J.K., Granatstein, D., 2011. The economic value of biochar in crop production and carbon sequestration. Energy Policy 39, 6344–6350.
Gallardo, A.L.C.F., Bond, A., 2011. Investigating the effectiveness of environmental assessment of land use change: A comparative study of the approaches taken to perennial biomass crop planting in Sao Paulo and England. Biomass & Bioenergy 35, 2285–2297.
Gallego, A., Hospido, A., Teresa Moreira, Maria, Feijoo, Gumersindo, 2011. Environmental assessment of dehydrated alfalfa production in Spain. Resources Conservation and Recycling 55, 1005–1012.
Gami, B., Limbachiya, R., Parmar, R., Bhimani, H., Patel, B., 2011. An Evaluation of Different Non-woody and Woody Biomass of Gujarat, India for Preparation of Pellets-A Solid Biofuel. Energy Sources Part a-Recovery Utilization and Environmental Effects 33, 2078–2088.
Gan, J., Rauscher, H.M., Smith, C. T., Ashton, S., Biles, L., Cassidy, D., Foster, D., Howell, M.R., Hubbard, W.G., Jackson, B., Mayfield, C., Mead, D.J., Silveira, S., Taylor, E., 2008. The southern US forest bioenergy encyclopedia: Making scientific knowledge more accessible. Southern Journal of Applied Forestry 32, 28–32.
Gan, L., Yu, J., 2008. Bioenergy transition in rural China: Policy options and co-benefits. Energy Policy 36, 531–540.
Gardiner, M.A., Tuell, J.K., Isaacs, R., Gibbs, J., Ascher, J.S., Landis, D.A., 2010. Implications of Three Biofuel Crops for Beneficial Arthropods in Agricultural Landscapes. Bioenergy Research 3, 6–19.
Garg, K.K., Karlberg, L., Wani, S.P., Berndes, G., 2011. Jatropha production on wastelands in India: opportunities and trade-offs for soil and water management at the watershed scale. Biofuels Bioproducts & Biorefining-Biofpr 5, 410–430.
Garrido, S., Lalouf, A., 2012. The Socio-Technical Alliance: Bringing New Tools to the Design of Policies Aimed to Promote Social Inclusion. Review of Policy Research 29, 733–751.
Gasol, Caries M., Salvia, J., Serra, J., Anton, A., Sevigne, E., Rieradevall, Joan, Gabarrell, X., 2012. A life cycle assessment of biodiesel production from winter rape grown in Southern Europe. Biomass & Bioenergy 40, 71–81.
Gasol, Carles M., Brun, F., Mosso, A., Rieradevall, Joan, Gabarrell, X., 2010. Economic assessment and comparison of acacia energy crop with annual traditional crops in Southern Europe. Energy Policy 38, 592–597.
Gassner, M., Marechal, F., 2012. Thermo-economic optimisation of the polygeneration of synthetic natural gas (SNG), power and heat from lignocellulosic biomass by gasification and methanation. Energy & Environmental Science 5, 5768–5789.
Gauder, M., Graeff-Hoenninger, S., Claupein, W., 2011. The impact of a growing bioethanol industry on food production in Brazil. Applied Energy 88, 672–679.
Gaul, M., 2013. A comparative study of small-scale rural energy service pathways for lighting, cooking and mechanical power. Applied Energy 101, 376–392.
Gautam, S., Pulkki, R., Shahi, C., Leitch, M., 2010. Economic and energy efficiency of salvaging biomass from wildfire burnt areas for bioenergy production in northwestern Ontario: A case study. Biomass & Bioenergy 34, 1562–1572.
Gavrilescu, M., 2008. BIOMASS POWER FOR ENERGY AND SUSTAINABLE DEVELOPMENT. Environmental Engineering and Management Journal 7, 617–640.
Gawel, E., Ludwig, G., 2011. The iLUC dilemma: How to deal with indirect land use changes when governing energy crops? Land Use Policy 28, 846–856.
Gedil, M., Kolade, F., Raji, A., Ingelbrecht, I., Dixon, A., 2009. Development of molecular genomic tools for verification of intergeneric hybrids between castor bean (Ricinus communis L.) and cassava (Manihot esculenta Crantz). Journal of Food Agriculture & Environment 7, 534–539.
Gee, S., McMeekin, A., 2011. Eco-Innovation Systems and Problem Sequences: The Contrasting Cases of. Industry and Innovation 18, 301–315.
George, S.J., Harper, R.J., Hobbs, R.J., Tibbett, M., 2012. A sustainable agricultural landscape for Australia: A review of interlacing carbon sequestration, biodiversity and salinity management in agroforestry systems. Agriculture Ecosystems & Environment 163, 28–36.
Gerbens-Leenes, P.W., van Lienden, A.R., Hoekstra, A.Y., van der Meer, T.H., 2012. Biofuel scenarios in a water perspective: The global blue and green water footprint of road transport in 2030. Global Environmental Change-Human and Policy Dimensions 22, 764–775.
German, L., Schoneveld, G., 2012. A review of social sustainability considerations among EU-approved voluntary schemes for biofuels, with implications for rural livelihoods. Energy Policy 51, 765–778.
German, L., Schoneveld, G.C., Gumbo, D., 2011. The Local Social and Environmental Impacts of Smallholder-Based Biofuel Investments in Zambia. Ecology and Society 16.
Gesch, R.W., Archer, D. W., 2013. Double-cropping with winter camelina in the northern Corn Belt to produce fuel and food. Industrial Crops and Products 44, 718–725.
Gevers, J., Hoye, T.T., Topping, C.J., Glemnitz, M., Schroeder, B., 2011. Biodiversity and the mitigation of climate change through bioenergy: impacts of increased maize cultivation on farmland wildlife. Global Change Biology Bioenergy 3, 472–482.
Geyer, R., Stoms, D.M., Lindner, J.P., Davis, F.W., Wittstock, B., 2010. Coupling GIS and LCA for biodiversity assessments of land use. International Journal of Life Cycle Assessment 15, 454–467.
Ghernaout, D., Ghernaout, B., 2012. On the concept of the future drinking water treatment plant: algae harvesting from the algal biomass for biodiesel production-a review. Desalination and Water Treatment 49, 1–18.
Ghersi, F., McDonnell, S., Sassi, O., 2013. Do overarching mitigation objectives dominate transport-specific targets in the EU? Energy Policy 55, 3–15.
Ghilardi, A., Guerrero, G., Masera, O., 2009. A GIS-based methodology for highlighting fuelwood supply/demand imbalances at the local level: A case study for Central Mexico. Biomass & Bioenergy 33, 957–972.
Ghosh, A., Chikara, J., Chaudhary, D.R., 2011. Diminution of economic yield as affected by pruning and chemical manipulation of Jatropha curcas L. Biomass & Bioenergy 35, 1021–1029.
Ghosh, D., Tourigny, A., Hallenbeck, P.C., 2012. Near stoichiometric reforming of biodiesel derived crude glycerol to hydrogen by photofermentation. International Journal of Hydrogen Energy 37, 2273–2277.
Giarola, S., Shah, N., Bezzo, F., 2012. A comprehensive approach to the design of ethanol supply chains including carbon trading effects. Bioresource Technology 107, 175–185.
Giracol, J., Passarini, K.C., da Silva Filho, S.C., Calarge, F.A., Tambourgi, E.B., Curvelo Santana, J.C., 2011. Reduction in ecological cost through biofuel production from cooking oils: an ecological solution for the city of Campinas, Brazil. Journal of Cleaner Production 19, 1324–1329.
Gleason, R.A., Euliss, N.H., Tangen, B.A., Laubhan, M.K., Browne, B.A., 2011. USDA conservation program and practice effects on wetland ecosystem services in the Prairie Pothole Region. Ecological Applications 21, S65–S81.
Glowacka, K., Kaczmarek, Z., Jezowski, S., 2012. Androgenesis in the Bioenergy Plant Miscanthus sinensis: From Calli Induction to Plant Regeneration. Crop Science 52, 2659–2673.
Godard, C., Boissy, J., Gabrielle, B., 2013. Life-cycle assessment of local feedstock supply scenarios to compare candidate biomass sources. Global Change Biology Bioenergy 5, 16–29.
Goglio, P., Bonari, E., Mazzoncini, M., 2012. LCA of cropping systems with different external input levels for energetic purposes. Biomass & Bioenergy 42, 33–42.
Goh, C.S., Junginger, Martin, Cocchi, M., Marchal, D., Thraen, D., Hennig, C., Heinimo, J., Nikolaisen, L., Schouwenberg, P.-P., Bradley, D., Hess, R., Jacobson, J., Ovard, L., Deutmeyer, M., 2013. Wood pellet market and trade: a global perspective. Biofuels Bioproducts & Biorefining-Biofpr 7, 24–42.
Gohin, A., 2008. Impacts of the European Biofuel Policy on the Farm Sector: A General Equilibrium Assessment. Review of Agricultural Economics 30, 623–641.
Gomez, A., Rodrigues, M., Montanes, C., Dopazo, C., Fueyo, N., 2010. The potential for electricity generation from crop and forestry residues in Spain. Biomass & Bioenergy 34, 703–719.
Gomez, A., Rodrigues, M., Montanes, C., Dopazo, C., Fueyo, N., 2011. The technical potential of first-generation biofuels obtained from energy crops in Spain. Biomass & Bioenergy 35, 2143–2155.
Gomiero, T., Paoletti, M.G., Pimentel, D., 2010. Biofuels: Efficiency, Ethics, and Limits to Human Appropriation of Ecosystem Services. Journal of Agricultural & Environmental Ethics 23, 403–434.
Gonzalez-Garcia, S., Garcia-Rey, D., Hospido, A., 2013. Environmental life cycle assessment for rapeseed-derived biodiesel. International Journal of Life Cycle Assessment 18, 61–76.
Gonzalez-Garcia, S., Iribarren, D., Susmozas, A., Dufour, J., Murphy, R.J., 2012a. Life cycle assessment of two alternative bioenergy systems involving Salix spp. biomass: Bioethanol production and power generation. Applied Energy 95, 111–122.
Gonzalez-Garcia, S., Luo, L., Teresa Moreira, Ma, Feijoo, Gumersincio, Huppes, G., 2012b. Life cycle assessment of hemp hurds use in second generation ethanol production. Biomass & Bioenergy 36, 268–279.
Gonzalez-Garcia, S., Martinez Gasol, C., Teresa Moreira, Maria, Gabarrell, X., Rieradevall i Pons, J., Feijoo, Gumersindo, 2011. Environmental assessment of black locust (Robinia pseudoacacia L.)-based ethanol as potential transport fuel. International Journal of Life Cycle Assessment 16, 465–477.
Gonzalez-Garcia, S., Teresa Moreira, M., Feijoo, Gumersindo, Murphy, R.J., 2012c. Comparative life cycle assessment of ethanol production from fast-growing wood crops (black locust, eucalyptus and poplar). Biomass & Bioenergy 39, 378–388.
Gordon, D.R., Tancig, K.J., Onderdonk, D.A., Gantz, C.A., 2011. Assessing the invasive potential of biofuel species proposed for Florida and the United States using the Australian Weed Risk Assessment. Biomass & Bioenergy 35, 74–79.
Graefe, S., Dufour, D., Giraldo, A., Armando Munoz, L., Mora, P., Solis, H., Garces, H., Gonzalez, A., 2011. Energy and carbon footprints of ethanol production using banana and cooking banana discard: A case study from Costa Rica and Ecuador. Biomass & Bioenergy 35, 2640–2649.
Graffy, E., 2012. Agrarian Ideals, Sustainability Ethics, and US Policy: A Critique for Practitioners. Journal of Agricultural & Environmental Ethics 25, 503–528.
Grass, M., 2009. Jatropha curcas L.: Visions and Realities. Journal of Agriculture and Rural Development in the Tropics and Subtropics 110, 29–38.
Grau, B., Bernat, E., Antoni, R., Jordi-Roger, R., Rita, P., 2010. Small-scale production of straight vegetable oil from rapeseed and its use as biofuel in the Spanish territory. Energy Policy 38, 189–196.
Greene, N., 2011. Getting biofuels on the green and narrow path: why we must get advanced biofuels started and started in the right way. Biofuels Bioproducts & Biorefining-Biofpr 5, 10–17.
Grieder, C., Dhillon, B.S., Schipprack, W., Melchinger, A.E., 2012. Breeding maize as biogas substrate in Central Europe: I. Quantitative-genetic parameters for testcross performance. Theoretical and Applied Genetics 124, 971–980.
Griffith, A.P., Epplin, F.M., Fuhlendorf, S.D., Gillen, R., 2011. A Comparison of Perennial Polycultures and Monocultures for Producing Biomass for Biorefinery Feedstock. Agronomy Journal 103, 617–627.
Griffith, S. M., Banowetz, G. M., Dick, R.P., Mueller-Warrant, G.W., Whittaker, G.W., 2011. Western Oregon Grass Seed Crop Rotation and Straw Residue Effects on Soil Quality. Agronomy Journal 103, 1124–1131.
Grimsby, L.K., Aune, J.B., Johnsen, F.H., 2012. Human energy requirements in Jatropha oil production for rural electrification in Tanzania. Energy for Sustainable Development 16, 297–302.
Groom, M.J., Gray, E.M., Townsend, P.A., 2008. Biofuels and biodiversity: Principles for creating better policies for biofuel production. Conservation Biology 22, 602–609.
Gruchy, S.R., Grebner, D.L., Munn, I.A., Joshi, O., Hussain, A., 2012. An assessment of nonindustrial private forest landowner willingness to harvest woody biomass in support of bioenergy production in Mississippi: A contingent rating approach. Forest Policy and Economics 15, 140–145.
Gruia, R., 2011. STUDY ON ENERGY RESOURCES INTEGRATION AND SUSTAINABILITY OF THE NEW MODULAR AGRICULTURE PATTERN. Environmental Engineering and Management Journal 10, 1213–1219.
Grundmann, P., Ehlers, M.-H., Uckert, G., 2012. Responses of agricultural bioenergy sectors in Brandenburg (Germany) to climate, economic and legal changes: An application of Holling’s adaptive cycle. Energy Policy 48, 118–129.
Gu, Y., Boyte, S.P., Wylie, B.K., Tieszen, L.L., 2012a. Identifying grasslands suitable for cellulosic feedstock crops in the Greater Platte River Basin: dynamic modeling of ecosystem performance with 250 m eMODIS. Global Change Biology Bioenergy 4, 96–106.
Gu, Y., Wylie, B.K., Zhang, Li, Gilmanov, T.G., 2012b. Evaluation of carbon fluxes and trends (2000-2008) in the Greater Platte River Basin: A sustainability study for potential biofuel feedstock development. Biomass & Bioenergy 47, 145–152.
Gucciardi Garcez, C.A., de Souza Vianna, J.N., 2009. Brazilian Biodiesel Policy: Social and environmental considerations of sustainability. Energy 34, 645–654.
Guedes Alcoforado de Moraes, M.M., Cai, X., Ringler, C., Albuquerque, B.E., Vieira da Rocha, S.P., Amorim, C.A., 2010. Joint Water Quantity-Quality Management in a Biofuel Production Area-Integrated Economic-Hydrologic Modeling Analysis. Journal of Water Resources Planning and Management-Asce 136, 502–511.
Guney, I., Kilic, O., Acarkan, B., Ay, S., 2012. Cost analysis for FGD units of coal-fired power plants: a case study in Turkey. Energy Education Science and Technology Part a-Energy Science and Research 28, 983–994.
Guo, Z., Hodges, Donald G., Young, T.M., 2012. Woody biomass utilization policies: State rankings for the U.S. Forest Policy and Economics 21, 54–61.
Gupta, Joyeeta, 2010. A history of international climate change policy. Wiley Interdisciplinary Reviews-Climate Change 1, 636–653.
Gustafson, C., Shaik, S., 2009. Distressed Rural Housing - Is Economic, Farm, or Biofuel Policy More Influential in Leading a Recovery? American Journal of Agricultural Economics 91, 1187–1193.
Gustafson, E.J., Loehle, C., 2008. How Will the Changing Industrial Forest Landscape Affect Forest Sustainability? Journal of Forestry 106, 380–387.
Gutierrez-Velez, V.H., DeFries, R., Pinedo-Vasquez, M., Uriarte, M., Padoch, C., Baethgen, W., Fernandes, K., Lim, Y., 2011. High-yield oil palm expansion spares land at the expense of forests in the Peruvian Amazon. Environmental Research Letters 6.
Haarlemmer, G., Boissonnet, G., Imbach, Juliette, Setier, P.-A., Peduzzi, E., 2012. Second generation BtL type biofuels - a production cost analysis. Energy & Environmental Science 5, 8445–8456.
Haas, M.J., Wagner, K., 2011. Simplifying biodiesel production: The direct or in situ transesterification of algal biomass. European Journal of Lipid Science and Technology 113, 1219–1229.
Haberl, H., Kastner, T., Schaffartzik, A., Ludwiczek, N., Erb, K.-H., 2012. Global effects of national biomass production and consumption: Austria’s embodied HANPP related to agricultural biomass in the year 2000. Ecological Economics 84, 66–73.
Habib-Mintz, N., 2010. Biofuel investment in Tanzania: Omissions in implementation. Energy Policy 38, 3985–3997.
Haddad, M.A., Taylor, Gary, Owusu, F., 2010. Locational Choices of the Ethanol Industry in the Midwest Corn Belt. Economic Development Quarterly 24, 74–86.
Hakala, K., Kontturi, M., Pahkala, K., 2009. Field biomass as global energy source. Agricultural and Food Science 18, 347–365.
Hall, J., Matos, S., Severino, L., Beltrao, N., 2009. Brazilian biofuels and social exclusion: established and concentrated ethanol versus emerging and dispersed biodiesel. Journal of Cleaner Production 17, S77–S85.
Hall, R., 2011. Land grabbing in Southern Africa: the many faces of the investor rush. Review of African Political Economy 38, 193–214.
Halleux, H., Lassaux, S., Renzoni, R., Germain, A., 2008. Comparative life cycle assessment of two biofuels ethanol from sugar beet and rapeseed methyl ester. International Journal of Life Cycle Assessment 13, 184–190.
Hansen, N.C., Allen, Brett L., Baumhardt, R.L., Lyon, D.J., 2012. Research achievements and adoption of no-till, dryland cropping in the semi-arid US Great Plains. Field Crops Research 132, 196–203.
Haque, M., Biermacher, J.T., Kering, M.K., Guretzky, J.A., 2013. Economics of Alternative Fertilizer Supply Systems for Switchgrass Produced in Phosphorus-Deficient Soils for Bioenergy Feedstock. Bioenergy Research 6, 351–357.
Haque, M., Epplin, F.M., 2012. Cost to produce switchgrass and cost to produce ethanol from switchgrass for several levels of biorefinery investment cost and biomass to ethanol conversion rates. Biomass & Bioenergy 46, 517–530.
Hardy, L., Garrido, A., Juana, L., 2012. Evaluation of Spain’s Water-Energy Nexus. International Journal of Water Resources Development 28, 151–170.
Harper, R.J., Sochacki, S.J., Smettem, K.R.J., Robinson, N., 2010. Bioenergy Feedstock Potential from Short-Rotation Woody Crops in a Dryland Environment. Energy & Fuels 24, 225–231.
Hartemink, A.E., Veldkamp, T., Bai, Z., 2008. Land cover change and soil fertility decline in tropical regions. Turkish Journal of Agriculture and Forestry 32, 195–213.
Harto, C., Meyers, R., Williams, E., 2010. Life cycle water use of low-carbon transport fuels. Energy Policy 38, 4933–4944.
Harvey, L.D.D., 2013. Global climate-oriented transportation scenarios. Energy Policy 54, 87–103.
Haugen, H.M., 2012. International Obligations and the Right to Food: Clarifying the Potentials and Limitations in Applying a Human Rights Approach When Facing Biofuels Expansion. Journal of Human Rights 11, 405–429.
Haughton, A.J., Bond, A.J., Lovett, A.A., Dockerty, T., Sunnenberg, G., Clark, S.J., Bohan, D.A., Sage, R.B., Mallott, M.D., Mallott, V.E., Cunningham, M.D., Riche, Andrew B., Shield, I.F., Finch, J.W., Turner, M.M., Karp, A., 2009. A novel, integrated approach to assessing social, economic and environmental implications of changing rural land-use: a case study of perennial biomass crops. Journal…
Headey, D., Fan, S., 2008. Anatomy of a crisis: the causes and consequences of surging food prices. Agricultural Economics 39, 375–391.
Heal, G., 2010. Reflections-The Economics of Renewable Energy in the United States. Review of Environmental Economics and Policy 4, 139–154.
Healey, N.C., Irmak, A., Hubbard, K.G., Lenters, J.D., 2011. Environmental variables controlling site suitability for corn-based ethanol production in Nebraska. Biomass & Bioenergy 35, 2852–2860.
Heaton, E.A., Dohleman, F.G., Long, S.P., 2008. Meeting US biofuel goals with less land: the potential of Miscanthus. Global Change Biology 14, 2000–2014.
Hedenus, F., Azar, C., 2009. Bioenergy plantations or long-term carbon sinks? - A model based analysis. Biomass & Bioenergy 33, 1693–1702.
Hedin, J., Isacsson, G., Jonsell, M., Komonen, A., 2008. Forest fuel piles as ecological traps for saproxylic beetles in oak. Scandinavian Journal of Forest Research 23, 348–357.
Hedwall, P.-O., Nordin, A., Brunet, J., Bergh, J., 2010. Compositional changes of forest-floor vegetation in young stands of Norway spruce as an effect of repeated fertilisation. Forest Ecology and Management 259, 2418–2425.
Heffer, P., Prud’homme, M., 2008. Outlook for world fertilizer demand, supply, and supply/demand balance. Turkish Journal of Agriculture and Forestry 32, 159–164.
Hefny, M.A., 2012. Changing behavior as a policy tool for enhancing food security. Water Policy 14, 106–120.
Heger, S., Bluhm, K., Agler, M.T., Maletz, S., Schaeffer, A., Seiler, T.-B., Angenent, L.T., Hollert, H., 2012. Biotests for hazard assessment of biofuel fermentation. Energy & Environmental Science 5, 9778–9788.
Heinsoo, K., Melts, I., Sammul, M., Holm, B., 2010. The potential of Estonian semi-natural grasslands for bioenergy production. Agriculture Ecosystems & Environment 137, 86–92.
Hellegers, P., Zilberman, D., Steduto, P., McCornick, P., 2008. Interactions between water, energy, food and environment: evolving perspectives and policy issues. Water Policy 10, 1–10.
Hellmann, F., Verburg, P.H., 2010. Impact assessment of the European biofuel directive on land use and biodiversity. Journal of Environmental Management 91, 1389–1396.
Helming, K., Diehl, K., Bach, H., Dilly, O., Koenig, B., Kuhlman, T., Perez-Soba, M., Sieber, S., Tabbush, P., Tscherning, K., Wascher, D., Wiggering, H., 2011a. Ex Ante Impact Assessment of Policies Affecting Land Use, Part A: Analytical Framework. Ecology and Society 16.
Helming, K., Diehl, K., Kuhlman, T., Jansson, T., Verburg, P.H., Bakker, M., Perez-Soba, M., Jones, L., Verkerk, P.J., Tabbush, P., Morris, J.B., Drillet, Z., Farrington, J., LeMouel, P., Zagame, P., Stuczynski, T., Siebielec, G., Sieber, S., Wiggering, H., 2011b. Ex Ante Impact Assessment of Policies Affecting Land Use, Part B: Application of the Analytical Framework. Ecology and Society 16.
Hennenberg, K.J., Dragisic, C., Haye, S., Hewson, J., Semroc, B., Savy, C., Wiegmann, K., Fehrenbach, H., Fritsche, U. R., 2010. The Power of Bioenergy-Related Standards to Protect Biodiversity. Conservation Biology 24, 412–423.
Hensgen, F., Buehle, L., Donnison, I., Frasier, M., Vale, J., Corton, J., Heinsoo, K., Melts, I., Wachendorf, Michael, 2012. Mineral concentrations in solid fuels from European semi-natural grasslands after hydrothermal conditioning and subsequent mechanical dehydration. Bioresource Technology 118, 332–342.
Herrmann, I.T., Jorgensen, A., Bruun, S., Hauschild, M.Z., 2013. Potential for optimized production and use of rapeseed biodiesel. Based on a comprehensive real-time LCA case study in Denmark with multiple pathways. International Journal of Life Cycle Assessment 18, 418–430.
Hesselink, T.P., 2010. Increasing pressures to use forest biomass: A conservation viewpoint. Forestry Chronicle 86, 28–35.
Hickman, R., Ashiru, O., Banister, D., 2010. Transport and climate change: Simulating the options for carbon reduction in London. Transport Policy 17, 110–125.
Hiemstra-van der Horst, G., Hovorka, A.J., 2009. Fuelwood: The “other” renewable energy source for Africa? Biomass & Bioenergy 33, 1605–1616.
Hochstetler, K.A., 2012. The G-77, BASIC, and global climate governance: a new era in multilateral environmental negotiations. Revista Brasileira De Politica Internacional 55, 53–69.
Hodges, D. G., Hartsell, A.J., Brandeis, C., Brandeis, C.J., Bentley, J.W., 2011. Recession Effects on the Forests and Forest Products Industries of the South. Forest Products Journal 61, 614–624.
Holtermann, T., Madlener, R., 2011. Assessment of the technological development and economic potential of photobioreactors. Applied Energy 88, 1906–1919.
Holzschuh, A., Dormann, C.F., Tscharntke, T., Steffan-Dewenter, I., 2011. Expansion of mass-flowering crops leads to transient pollinator dilution and reduced wild plant pollination. Proceedings of the Royal Society B-Biological Sciences 278, 3444–3451.
Hoogeveen, J., Faures, J.-M., Van de Giessen, N., 2009. INCREASED BIOFUEL PRODUCTION IN THE COMING DECADE: TO WHAT EXTENT WILL. Irrigation and Drainage 58, S148–S160.
Hoover, L.A., Phillip, W.A., Tiraferri, A., Yip, N.Y., Elimelech, M., 2011. Forward with Osmosis: Emerging Applications for Greater Sustainability. Environmental Science & Technology 45, 9824–9830.
Hopmans, P., Elms, S.R., 2009. Changes in total carbon and nutrients in soil profiles and accumulation in biomass after a 30-year rotation of Pinus radiata on podzolized sands: Impacts of intensive harvesting on soil resources. Forest Ecology and Management 258, 2183–2193.
Hosegood, S., Leitch, M., Shahi, C., Pulkki, R., 2011. Moisture and energy content of fire-burnt trees for bioenergy production: A case study of four tree species from northwestern Ontario. Forestry Chronicle 87, 42–47.
Howard, D.C., Wadsworth, R.A., Whitaker, J.W., Hughes, N., Bunce, R.G.H., 2009. The impact of sustainable energy production on land use in Britain through to 2050. Land Use Policy 26, S284–S292.
Huang, J., Yang, Jun, Msangi, S., Rozelle, S., Weersink, A., 2012a. Biofuels and the poor: Global impact pathways of biofuels on agricultural markets. Food Policy 37, 439–451.
Huang, J., Yang, Jun, Msangi, S., Rozelle, S., Weersink, A., 2012b. Global biofuel production and poverty in China. Applied Energy 98, 246–255.
Huang, L., Regan, J.M., Quan, X., 2011. Electron transfer mechanisms, new applications, and performance of biocathode microbial fuel cells. Bioresource Technology 102, 316–323.
Huang, Yongxi, Chen, C.-W., Fan, Yueyue, 2010. Multistage optimization of the supply chains of biofuels. Transportation Research Part E-Logistics and Transportation Review 46, 820–830.
Huertas, D.A., Berndes, G., Holmen, M., Sparovek, G., 2010. Sustainability certification of bioethanol: how is it perceived by Brazilian stakeholders? Biofuels Bioproducts & Biorefining-Biofpr 4, 369–384.
Huffaker, R., 2010. Protecting water resources in biofuels production. Water Policy 12, 129–134.
Hultman, N.E., Sulle, E.B., Ramig, C.W., Sykora-Bodie, S., 2012. Biofuels Investments in Tanzania: Policy Options for Sustainable Business Models. Journal of Environment & Development 21, 339–361.
Huttunen, S., 2012. Wood energy production, sustainable farming livelihood and multifunctionality in Finland. Journal of Rural Studies 28, 549–558.
Hytoenen, E., Stuart, P.R., 2010. Biofuel Production in an Integrated Forest Biorefinery-Technology Identification Under Uncertainty. Journal of Biobased Materials and Bioenergy 4, 58–67.
Iglesias, L., Laca, A., Herrero, M., Diaz, M., 2012. A life cycle assessment comparison between centralized and decentralized biodiesel production from raw sunflower oil and waste cooking oils. Journal of Cleaner Production 37, 162–171.
Iles, A., Mulvihill, M.J., 2012. Collaboration Across Disciplines for Sustainability: Green Chemistry as an Emerging Multistakeholder Community. Environmental Science & Technology 46, 5643–5649.
Ilic, D.D., Dotzauer, Erik, Trygg, L., 2012. District heating and ethanol production through polygeneration in Stockholm. Applied Energy 91, 214–221.
Imer-Ertunga, E., 2010. Renewable natural resources from the view of oil dependent countries: the case of Turkey. Journal of Environmental Planning and Management 53, 759–766.
Jablonski, S., Pantaleo, A., Bauen, A., Pearson, P., Panoutsou, C., Slade, R., 2008. The potential demand for bioenergy in residential heating applications (bio-heat) in the UK based on a market segment analysis. Biomass & Bioenergy 32, 635–653.
Jain, A.K., Khanna, M., Erickson, M., Huang, H., 2010. An integrated biogeochemical and economic analysis of bioenergy crops in the Midwestern United States. Global Change Biology Bioenergy 2, 217–234.
Jakubowski, A.R., Casler, M.D., Jackson, R.D., 2010. The Benefits of Harvesting Wetland Invaders for Cellulosic Biofuel: An Ecosystem Services Perspective. Restoration Ecology 18, 789–795.
Janssen, R., Rutz, D.D., 2011. Sustainability of biofuels in Latin America: Risks and opportunities. Energy Policy 39, 5717–5725.
Jansson, C., Westerbergh, A., Zhang, Jiaming, Hu, X., Sun, Chuanxin, 2009. Cassava, a potential biofuel crop in (the) People’s Republic of China. Applied Energy 86, S95–S99.
Jarchow, M.E., Liebman, M., 2012a. Nutrient enrichment reduces complementarity and increases priority effects in prairies managed for bioenergy. Biomass & Bioenergy 36, 381–389.
Jarchow, M.E., Liebman, M., 2012b. Tradeoffs in Biomass and Nutrient Allocation in Prairies and Corn Managed for Bioenergy Production. Crop Science 52, 1330–1342.
Jesus, E. da C., Susilawati, E., Smith, S.L., Wang, Q., Chai, B., Farris, R., Rodrigues, J.L.M., Thelen, K.D., Tiedje, J.M., 2010. Bacterial Communities in the Rhizosphere of Biofuel Crops Grown on Marginal Lands as Evaluated by 16S rRNA Gene Pyrosequences. Bioenergy Research 3, 20–27.
Jewitt, G., Kunz, R., 2011. The impact of biofuel feedstock production on water resources: a developing country perspective. Biofuels Bioproducts & Biorefining-Biofpr 5, 387–398.
Ji, Q., Fan, Ying, 2012. How does oil price volatility affect non-energy commodity markets? Applied Energy 89, 273–280.
Jiang, Y., Swinton, S.M., 2009. Market interactions, farmers’ choices, and the sustainability of growing advanced biofuels: a missing perspective? International Journal of Sustainable Development and World Ecology 16, 438–450.
Jingura, R.M., Matengaifa, R., Musademba, D., Musiyiwa, K., 2011. Characterisation of land types and agro-ecological conditions for production of Jatropha as a feedstock for biofuels in Zimbabwe. Biomass & Bioenergy 35, 2080–2086.
Johnson, E.P., 2012. Carbon footprints of heating oil and LPG heating systems. Environmental Impact Assessment Review 35, 11–22.
Johnson, L., Lippke, B., Oneil, E., 2012. Modeling Biomass Collection and Woods Processing Life-Cycle Analysis. Forest Products Journal 62, 258–272.
Johnson, T.L., Bielicki, J.M., Dodder, R.S., Hilliard, M.R., Kaplan, P.O., Miller, C.A., 2013. Advancing Sustainable Bioenergy: Evolving Stakeholder Interests and the Relevance of Research. Environmental Management 51, 339–353.
Johnston, Matt, Foley, J.A., Holloway, T., Kucharik, C., Monfreda, C., 2009. Resetting global expectations from agricultural biofuels. Environmental Research Letters 4.
Jones, H.S., Beets, P.N., Kimberley, M.O., Garrett, L.G., 2011. Harvest residue management and fertilisation effects on soil carbon and nitrogen in a 15-year-old Pinus radiata plantation forest. Forest Ecology and Management 262, 339–347.
Jonsell, M., Hansson, Jesper, 2011. Logs and Stumps in Clearcuts Support Similar Saproxylic Beetle Diversity: Implications for Bioenergy Harvest. Silva Fennica 45, 1053–1064.
Jose, S., Bardhan, S., 2012. Agroforestry for biomass production and carbon sequestration: an overview. Agroforestry Systems 86, 105–111.
Joshi, O., Mehmood, S.R., 2011. Factors affecting nonindustrial private forest landowners’ willingness to supply woody biomass for bioenergy. Biomass & Bioenergy 35, 186–192.
Jumbe, C.B.L., Mkondiwa, M., 2013. Comparative analysis of biofuels policy development in Sub-Saharan Africa: The place of private and public sectors. Renewable Energy 50, 614–620.
Jumbe, C.B.L., Msiska, F.B.M., Madjera, M., 2009. Biofuels development in Sub-Saharan Africa: Are the policies conducive? Energy Policy 37, 4980–4986.
Jung, J.Y., Lal, Rattan, Jastrow, J.D., Tyler, D.D., 2011. Nitrogenous fertilizer effects on soil structural properties under switchgrass. Agriculture Ecosystems & Environment 141, 215–220.
Junginger, Martin, de Wit, M., Sikkema, R., Faaij, A., 2008. International bioenergy trade in the Netherlands. Biomass & Bioenergy 32, 672–687.
Junginger, Martin, van Dam, Jinke, Zarrilli, S., Mohamed, F.A., Marchal, D., Faaij, A., 2011. Opportunities and barriers for international bioenergy trade. Energy Policy 39, 2028–2042.
Kadoya, T., Washitani, I., 2011. The Satoyama Index: A biodiversity indicator for agricultural landscapes. Agriculture Ecosystems & Environment 140, 20–26.
Kalam, M.A., Masjuki, H.H., Jayed, M.H., Liaquat, A.M., 2011. Emission and performance characteristics of an indirect ignition diesel engine fuelled with waste cooking oil. Energy 36, 397–402.
Kalipci, E., Ozdemir, C., Sahinkaya, S., 2011. Evaluation of manageable biological waste utilization of Konya in terms of environment and energy recovery. Energy Education Science and Technology Part a-Energy Science and Research 27, 35–42.
Kalt, G., Kranzl, L., 2012. An assessment of international trade related to bioenergy use in Austria-Methodological aspects, recent developments and the relevance of indirect trade. Energy Policy 46, 537–549.
Kaminski, W., Marszalek, J., Ciolkowska, A., 2008. Renewable energy source - Dehydrated ethanol. Chemical Engineering Journal 135, 95–102.
Kancs, d’Artis, Wohlgemuth, N., 2008. Evaluation of renewable energy policies in an integrated economic-energy-environment model. Forest Policy and Economics 10, 128–139.
Kang, S., Post, W., Wang, D., Nichols, J., Bandaru, V., West, T., 2013. Hierarchical marginal land assessment for land use planning. Land Use Policy 30, 106–113.
Karamangil, M.I., Erkus, B., Kaynakli, O., Surmen, A., 2012. Technical and economic analysis of the problems observed in diesel engines with common rail injection systems in Turkey. Energy Education Science and Technology Part a-Energy Science and Research 28, 563–576.
Karlen, D.L., 2010. Corn stover feedstock trials to support predictive modeling. Global Change Biology Bioenergy 2, 235–247.
Karlen, D.L., Birell, S.J., Hess, J.R., 2011a. A five-year assessment of corn stover harvest in central Iowa, USA. Soil & Tillage Research 115, 47–55.
Karlen, D.L., Varvel, Gary E., Johnson, J.M.F., Baker, J.M., Osborne, S.L., Novak, J.M., Adler, P.R., Roth, G.W., Birrell, S.J., 2011b. Monitoring Soil Quality to Assess the Sustainability of Harvesting Corn Stover. Agronomy Journal 103, 288–295.
Karlsson, Magnus, Wolf, Anna, 2008. Using an optimization model to evaluate the economic benefits of industrial symbiosis in the forest industry. Journal of Cleaner Production 16, 1536–1544.
Kasivisvanathan, H., Ng, R.T.L., Tay, D.H.S., Ng, D.K.S., 2012. Fuzzy optimisation for retrofitting a palm oil mill into a sustainable palm oil-based integrated biorefinery. Chemical Engineering Journal 200, 694–709.
Kaul, M., Mohren, G. M. J., Dadhwal, V.K., 2010. Carbon storage versus fossil fuel substitution: a climate change mitigation option for two different land use categories based on short and long rotation forestry in India. Mitigation and Adaptation Strategies for Global Change 15, 395–409.
Kautto, N., Arasto, A., Sijm, J., Peck, P., 2012. Interaction of the EU ETS and national climate policy instruments - Impact on biomass use. Biomass & Bioenergy 38, 117–127.
Kautto, Niina, Peck, Philip, 2011. From optional BAPs to obligatory NREAPs: understanding biomass planning in the EU. Biofuels Bioproducts & Biorefining-Biofpr 5, 305–316.
Kazi, F.K., Patel, A.D., Serrano-Ruiz, J.C., Dumesic, J.A., Anex, R.P., 2011. Techno-economic analysis of dimethylfuran (DMF) and hydroxymethylfurfural (HMF) production from pure fructose in catalytic processes. Chemical Engineering Journal 169, 329–338.
Kempener, R., Beck, J., Petrie, J., 2009. Design and Analysis of Bioenergy Networks. Journal of Industrial Ecology 13, 284–305.
Kesan, J.P., Ohyama, A., 2011. UNDERSTANDING U.S. ETHANOL CONSUMPTION AND ITS IMPLICATIONS FOR POLICY: A STUDY OF THE IMPACT OF STATE-LEVEL INCENTIVES. University of Illinois Law Review 435–474.
Kessler, W.B., 2009. Revisiting forestry’s crystal ball. Forestry Chronicle 85, 710–714.
Kgathi, D.L., Mfundisi, K.B., Mmopelwa, G., Mosepele, K., 2012. Potential impacts of biofuel development on food security in Botswana: A contribution to energy policy. Energy Policy 43, 70–79.
Khalsa, J., Fricke, T., Weisser, W.W., Weigelt, A., Wachendorf, M., 2012. Effects of functional groups and species richness on biomass constituents relevant for combustion: results from a grassland diversity experiment. Grass and Forage Science 67, 569–588.
Khanna, M., Dhungana, B., Clifton-Brown, J., 2008. Costs of producing miscanthus and switchgrass for bioenergy in Illinois. Biomass & Bioenergy 32, 482–493.
Khuman, Y.S.C., Pandey, R., Rao, K.S., 2011. Fuelwood consumption patterns in Fakot watershed, Garhwal Himalaya, Uttarakhand. Energy 36, 4769–4776.
Kim, H., Parajuli, P.B., 2012. ECONOMIC ANALYSIS USING SWAT-SIMULATED POTENTIAL SWITCHGRASS AND MISCANTHUS YIELDS IN THE YAZOO RIVER BASIN. Transactions of the Asabe 55, 2123–2134.
Kim, Hwanam, Choi, B., 2010. The effect of biodiesel and bioethanol blended diesel fuel on nanoparticles and exhaust emissions from CRDI diesel engine. Renewable Energy 35, 157–163.
Kim, J., Sen, S.M., Maravelias, C.T., 2013. An optimization-based assessment framework for biomass-to-fuel conversion strategies. Energy & Environmental Science 6, 1093–1104.
Kim, Seungdo, Dale, B.E., 2011. Indirect land use change for biofuels: Testing predictions and improving analytical methodologies. Biomass & Bioenergy 35, 3235–3240.
Kim, Seungdo, Jimenez-Gonzalez, C., Dale, B.E., 2009. Enzymes for pharmaceutical applications-a cradle-to-gate life cycle assessment. International Journal of Life Cycle Assessment 14, 392–400.
Kimemia, D., Annegarn, H., 2011. An urban biomass energy economy in Johannesburg, South Africa. Energy for Sustainable Development 15, 382–387.
Kiniry, J. R., Anderson, L.C., Johnson, M.-V.V., Behrman, K. D., Brakie, M., Burner, D., Cordsiemon, R.L., Fay, P.A., Fritschi, F.B., Houx, J.H., Hawkes, C., Juenger, T., Kaiser, J., Keitt, T. H., Lloyd-Reilley, J., Maher, S., Raper, R., Scott, A., Shadow, A., West, C., Wu, Y., Zibilske, L., 2013. Perennial Biomass Grasses and the Mason-Dixon Line: Comparative Productivity across Latitudes in the…
Kinoshita, T., Ohki, T., Yamagata, Y., 2010. Woody biomass supply potential for thermal power plants in Japan. Applied Energy 87, 2923–2927.
Kivevele, T.T., Mbarawa, M.M., Bereczky, A., Laza, T., Madarasz, J., 2011. Impact of antioxidant additives on the oxidation stability of biodiesel produced from Croton Megalocarpus oil. Fuel Processing Technology 92, 1244–1248.
Kivits, R., Charles, M.B., Ryan, N., 2010. A post-carbon aviation future: Airports and the transition to a cleaner aviation sector. Futures 42, 199–211.
Klein-Marcuschamer, D., Oleskowicz-Popiel, P., Simmons, B.A., Blanch, H.W., 2010. Technoeconomic analysis of biofuels: A wiki-based platform for lignocellulosic biorefineries. Biomass & Bioenergy 34, 1914–1921.
Klein-Marcuschamer, D., Simmons, B.A., Blanch, H.W., 2011. Techno-economic analysis of a lignocellulosic ethanol biorefinery with ionic liquid pre-treatment. Biofuels Bioproducts & Biorefining-Biofpr 5, 562–569.
Klemes, Jiri Jaromir, Varbanov, Petar Sabev, Huisingh, D., 2012. Recent cleaner production advances in process monitoring and optimisation. Journal of Cleaner Production 34, 1–8.
Kleps, C., Dascalescu, N., 2010. RENEWABLE ENERGY RESOURCES IN ROMANIA BETWEEN OPPORTUNITIES AND CONSTRAINTS. Journal of Environmental Protection and Ecology 11, 1131–1137.
Klessmann, C., Held, A., Rathmann, M., Ragwitz, M., 2011. Status and perspectives of renewable energy policy and deployment in the European Union-What is needed to reach the 2020 targets? Energy Policy 39, 7637–7657.
Kline, K.L., Oladosu, G.A., Dale, V.H., McBride, A.C., 2011. Scientific analysis is essential to assess biofuel policy effects: In response to the paper by Kim and Dale on “Indirect land-use change for biofuels: Testing predictions and improving analytical methodologies”. Biomass & Bioenergy 35, 4488–4491.
Kloverpris, J., Wenzel, H., Banse, M., Mila I Canals, L., Reenberg, A., 2008. Conference and workshop on modelling global land use implications in the environmental assessment of biofuels. International Journal of Life Cycle Assessment 13, 178–183.
Kloverpris, J.H., Baltzer, K., Nielsen, P.H., 2010. Life cycle inventory modelling of land use induced by crop consumption. International Journal of Life Cycle Assessment 15, 90–103.
Klugman, S., Karlsson, M., Moshfegh, B., 2009. A Swedish integrated pulp and paper mill-Energy optimisation and local heat cooperation. Energy Policy 37, 2514–2524.
Kocoloski, Matt, Griffin, W.M., Matthews, H.S., 2011. Impacts of facility size and location decisions on ethanol production cost. Energy Policy 39, 47–56.
Kocoloski, Matthew, Griffin, W.M., Matthews, H.S., 2011. Estimating national costs, benefits, and potential for cellulosic ethanol production from forest thinnings. Biomass & Bioenergy 35, 2133–2142.
Koh, L.P., Wilcove, D.S., 2008. Is oil palm agriculture really destroying tropical biodiversity? Conservation Letters 1, 60–64.
Koizumi, T., 2013. The Japanese biofuel program - developments and perspectives. Journal of Cleaner Production 40, 57–61.
Kolovos, K.G., Kyriakopoulos, G., Chalikias, M.S., 2011. CO-EVALUATION OF BASIC WOODFUEL TYPES USED AS ALTERNATIVE HEATING SOURCES TO EXISTING ENERGY NETWORK. Journal of Environmental Protection and Ecology 12, 733–742.
Koning, N., Mol, A.P.J., 2009. Wanted: institutions for balancing global food and energy markets. Food Security 1, 291–303.
Konur, O., 2012. The evaluation of the biogas research: A scientometric approach. Energy Education Science and Technology Part a-Energy Science and Research 29, 1277–1292.
Kopacek, J., Posch, M., 2011. Anthropogenic nitrogen emissions during the Holocene and their possible effects on remote ecosystems. Global Biogeochemical Cycles 25.
Kostka, G., Polzin, C., Scharrer, J., 2009. The future of sugar cane in (the) People’s Republic of China and India - Supply constraints and expansion potential. Applied Energy 86, S100–S107.
Kotamaa, E., Tokola, T., Maltamo, M., Packalen, P., Kurttila, M., Makinen, A., 2010. Integration of remote sensing-based bioenergy inventory data and optimal bucking for stand-level decision making. European Journal of Forest Research 129, 875–886.
Kotecha, P., Diwekar, U., Cabezas, H., 2013. Model-based approach to study the impact of biofuels on the sustainability of an ecological system. Clean Technologies and Environmental Policy 15, 21–33.
Kotschi, J., 2008. Transgenic crops and their impact on biodiversity. Gaia-Ecological Perspectives for Science and Society 17, 36–41.
Kou, N., Zhao, F., 2011. Techno-economical analysis of a thermo-chemical biofuel plant with feedstock and product flexibility under external disturbances. Energy 36, 6745–6752.
Kraan, S., 2013. Mass-cultivation of carbohydrate rich macroalgae, a possible solution for sustainable biofuel production. Mitigation and Adaptation Strategies for Global Change 18, 27–46.
Krasuska, E., Cadorniga, C., Tenorio, J.L., Testa, G., Scordia, D., 2010. Potential land availability for energy crops production in Europe. Biofuels Bioproducts & Biorefining-Biofpr 4, 658–673.
Kretschmer, B., Narita, D., Peterson, S., 2009. The economic effects of the EU biofuel target. Energy Economics 31, S285–S294.
Kretschmer, B., Peterson, S., 2010. Integrating bioenergy into computable general equilibrium models - A survey. Energy Economics 32, 673–686.
Kreuter, U.P., Fox, W.E., Tanaka, J.A., Maczko, K.A., McCollum, D.W., Mitchell, J.E., Duke, C.S., Hidinger, L., 2012. Framework for Comparing Ecosystem Impacts of Developing Unconventional Energy Resources on Western US Rangelands. Rangeland Ecology & Management 65, 433–443.
Kuchler, M., 2010. Unravelling the argument for bioenergy production in developing countries: A world-economy perspective. Ecological Economics 69, 1336–1343.
Kuehmaier, M., Stampfer, K., 2012. Development of a Multi-Criteria Decision Support Tool for Energy Wood Supply Management. Croatian Journal of Forest Engineering 33, 181–198.
Kukk, L., Astover, A., Muiste, P., Noormets, M., Roostalu, H., Sepp, K., Suuster, E., 2010. Assessment of abandoned agricultural land resource for bio-energy production in Estonia. Acta Agriculturae Scandinavica Section B-Soil and Plant Science 60, 166–173.
Kulcsar, L.J., Bolender, B.C., 2011. If you build it, will they come? Biofuel plants and demographic trends in the Midwest. Population and Environment 32, 318–331.
Kullander, S., 2010. Food Security: Crops for People Not for Cars. Ambio 39, 249–256.
Kumar, B., Hiremath, R.B., Balachandra, P., Ravindranath, N.H., 2009. Bioenergy and food security: Indian context. Energy for Sustainable Development 13, 265–270.
Kumar, N., Anand, K.G.V., Pamidimarri, D.V.N.S., Sarkar, T., Reddy, M.P., Radhakrishnan, T., Kaul, T., Reddy, M.K., Sopori, S.K., 2010. Stable genetic transformation of Jatropha curcas via Agrobacterium tumefaciens-mediated gene transfer using leaf explants. Industrial Crops and Products 32, 41–47.
Kumar, N., Anand, K.G.V., Reddy, M.P., 2011. In vitro regeneration from petiole explants of non-toxic Jatropha curcas. Industrial Crops and Products 33, 146–151.
Kumar, S., Chaube, A., Jain, S.K., 2011. POST COPENHAGEN SUMMIT SCENARIO: ATTAINMENT OF SUSTAINABLE ENERGY REGIME. Energy & Environment 22, 877–889.
Kumar, S., Chaube, A., Jain, S.K., 2012. Critical review of jatropha biodiesel promotion policies in India. Energy Policy 41, 775–781.
Kwit, C., Stewart, C.N., 2012. Gene flow matters in switchgrass (Panicum virgatum L.), a potential widespread biofuel feedstock. Ecological Applications 22, 3–7.
Labriet, M., Cabal, H., Lechon, Y., Giannakidis, G., Kanudia, A., 2010. The implementation of the EU renewable directive in Spain. Strategies and challenges. Energy Policy 38, 2272–2281.
Lahiri, S., 2012. Aviation biofuels - Takeoff. International Sugar Journal 114, 64–+.
Lal, R., 2008. Crop residues as soil amendments and feedstock for bioethanol production. Waste Management 28, 747–758.
Lam, H.L., Varbanov, Petar Sabev, Klemes, Jiri Jaromir, 2011. Regional renewable energy and resource planning. Applied Energy 88, 545–550.
Lamers, P., McCormick, K., Hilbert, J.A., 2008. The emerging liquid biofuel market in Argentina: Implications for domestic demand and international trade. Energy Policy 36, 1479–1490.
Lammens, T.M., Potting, J., Sanders, Johan P. M., De Boer, I.J.M., 2011. Environmental Comparison of Biobased Chemicals from Glutamic Acid with Their Petrochemical Equivalents. Environmental Science & Technology 45, 8521–8528.
Lammens, T.M., Potting, J., Sanders, Johan P. M., De Boer, I.J.M., 2012. Environmental comparison of biobased chemicals from glutamic acid with their petrochemical equivalents. International Sugar Journal 114, 83–90.
Landers, G.W., Thompson, A.L., Kitchen, N.R., Massey, R.E., 2012. Comparative Breakeven Analysis of Annual Grain and Perennial Switchgrass Cropping Systems on Claypan Soil Landscapes. Agronomy Journal 104, 639–648.
Langeveld, H., Quist-Wessel, F., Dimitriou, Ioannis, Aronsson, P., Baum, C., Schulz, U., Bolte, A., Baum, S., Koehn, J., Weih, M., Gruss, H., Leinweber, P., Lamersdorf, N., Schmidt-Walter, P., Berndes, G., 2012. Assessing Environmental Impacts of Short Rotation Coppice (SRC) Expansion: Model Definition and Preliminary Results. Bioenergy Research 5, 621–635.
Langeveld, J., Kalf, R., Elbersen, H. Wolter, 2010. Bioenergy production chain development in the Netherlands: key factors for success. Biofuels Bioproducts & Biorefining-Biofpr 4, 484–493.
Langeveld, J.W.A., Dixon, J., Jaworski, J.F., 2010. Development Perspectives Of The Biobased Economy: A Review. Crop Science 50, S142–S151.
Langholtz, M., Graham, R., Eaton, L., Perlack, R., Hellwinkel, C., Ugarte, D.G.D. la T., 2012. Price projections of feedstocks for biofuels and biopower in the U.S. Energy Policy 41, 484–493.
Langpap, C., Wu, JunJie, 2011. Potential Environmental Impacts of Increased Reliance on Corn-Based Bioenergy. Environmental & Resource Economics 49, 147–171.
Lantz, M., 2012. The economic performance of combined heat and power from biogas produced from manure in Sweden - A comparison of different CHP technologies. Applied Energy 98, 502–511.
Lapuerta, M., Rodriguez-Fernandez, J., Oliva, F., Canoira, L., 2009. Biodiesel from Low-Grade Animal Fats: Diesel Engine Performance and Emissions. Energy & Fuels 23, 121–129.
Lassauce, A., Lieutier, F., Bouget, C., 2012. Woodfuel harvesting and biodiversity conservation in temperate forests: Effects of logging residue characteristics on saproxylic beetle assemblages. Biological Conservation 147, 204–212.
Lattimore, B., Smith, T., Richardson, J., 2010. Coping with complexity: Designing low-impact forest bioenergy systems using an adaptive forest management framework and other sustainable forest management tools. Forestry Chronicle 86, 20–27.
Lauer, J.G., Bijl, C.G., Grusak, M.A., Baenziger, P.S., Boote, K., Lingle, S., Carter, T., Kaeppler, S., Boerma, R., Eizenga, G., Carter, P., Goodman, M., Nafziger, E., Kidwell, K., Mitchell, Rob, Edgerton, M.D., Quesenberry, K., Willcox, M.C., 2012. The Scientific Grand Challenges of the 21st Century for the Crop Science Society of America. Crop Science 52, 1003–1010.
Lauri, P., Kallio, A.M.I., Schneider, U.A., 2012. Price of CO2 emissions and use of wood in Europe. Forest Policy and Economics 15, 123–131.
Laurijssen, J., Faaij, Andre P. C., 2009. Trading biomass or GHG emission credits? Climatic Change 94, 287–317.
Leach, M., Fairhead, J., Fraser, J., 2012. Green grabs and biochar: Revaluing African soils and farming in the new carbon economy. Journal of Peasant Studies 39, 285–307.
Leduc, S., Lundgren, J., Franklin, O., Dotzauer, E., 2010. Location of a biomass based methanol production plant: A dynamic problem in northern Sweden. Applied Energy 87, 68–75.
Lee, D.-H., Chiu, L.-H., 2012. Development of a biohydrogen economy in the United States, China, Japan, and India: With discussion of a chicken-and-egg debate. International Journal of Hydrogen Energy 37, 15736–15745.
Lee, D.-H., Hung, C.-P., 2012. Toward a clean energy economy: With discussion on role of hydrogen sectors. International Journal of Hydrogen Energy 37, 15753–15765.
Lee, D.-H., Lee, D.-J., 2008. Biofuel economy and hydrogen competition. Energy & Fuels 22, 177–181.
Lee, J.S.H., Rist, L., Obidzinski, K., Ghazoul, J., Koh, L.P., 2011. No farmer left behind in sustainable biofuel production. Biological Conservation 144, 2512–2516.
Lee, Joosung, Mo, J., 2011. Analysis of Technological Innovation and Environmental Performance Improvement in Aviation Sector. International Journal of Environmental Research and Public Health 8, 3777–3795.
Lee, Juhwan, Pedroso, G., Linquist, B.A., Putnam, D., van Kessel, C., Six, J., 2012. Simulating switchgrass biomass production across ecoregions using the DAYCENT model. Global Change Biology Bioenergy 4, 521–533.
Lehrer, N., 2010. (Bio)fueling farm policy: the biofuels boom and the 2008 farm bill. Agriculture and Human Values 27, 427–444.
Lehtonen, M., 2011. Social sustainability of the Brazilian bioethanol: Power relations in a centre-periphery perspective. Biomass & Bioenergy 35, 2425–2434.
Leistritz, F.L., Hodur, N.M., 2008. Biofuels: a major rural economic development opportunity. Biofuels Bioproducts & Biorefining-Biofpr 2, 501–504.
Lenssen, A.W., Iversen, W.M., Sainju, U.M., Caesar-TonThat, T.C., Blodgett, S.L., Allen, B. L., Evans, R.G., 2012. Yield, Pests, and Water Use of Durum and Selected Crucifer Oilseeds in Two-Year Rotations. Agronomy Journal 104, 1295–1304.
Leoneti, A.B., Aragao-Leoneti, V., Walter Borges de Oliveira, S.V., 2012. Glycerol as a by-product of biodiesel production in Brazil: Alternatives for the use of unrefined glycerol. Renewable Energy 45, 138–145.
Li, Changying, Rodriguez, L.F., Khanna, M., Spaulding, A.D., Lin, Tao, Eckhofff, S.R., 2010. An engineering and economic evaluation of quick germ-quick fiber process for dry-grind ethanol facilities: Model description and documentation. Bioresource Technology 101, 5275–5281.
Li, Y.-G., Xu, L., Huang, Y.-M., Wang, Feng, Guo, C., Liu, C.-Z., 2011. Microalgal biodiesel in China: Opportunities and challenges. Applied Energy 88, 3432–3437.
Liang, H., Keirstead, J., Samsatli, N., Shah, N., Long, W., 2011. Application of a novel, optimisation-based toolkit (“syncity”) for urban energy system design in Shanghai Lingang New City. Energy Education Science and Technology Part a-Energy Science and Research 28, 311–318.
Liang, S., Xu, M., Zhang, T., 2012. Unintended consequences of bioethanol feedstock choice in China. Bioresource Technology 125, 312–317.
Lima, M., Skutsch, M., de Medeiros Costa, G., 2011. Deforestation and the Social Impacts of Soy for Biodiesel: Perspectives of Farmers in the South Brazilian Amazon. Ecology and Society 16.
Limao, W., Hongqiang, L., Shengkui, C., 2012. A Study of the Ecological Effects of Solar Energy Development in Tibet. Mountain Research and Development 32, 83–91.
Lin, C., Suh, Sangwon, Pfister, S., 2012. Does South-to-North Water Transfer Reduce the Environmental Impact of Water Consumption in China? Journal of Industrial Ecology 16, 647–654.
Lin, J., 2012. Governing Biofuels: A Principal-Agent Analysis of the European Union Biofuels Certification Regime and the Clean Development Mechanism. Journal of Environmental Law 24, 43–73.
Lin, Tao, Rodriguez, L.F., Eckhoff, S.R., 2011a. Process modeling of the Quick-germ/Quick-fiber process: Energy, water, and economics. Industrial Crops and Products 34, 986–993.
Lin, Tao, Rodriguez, L.F., Li, Changying, Eckhoff, S.R., 2011b. An engineering and economic evaluation of wet and dry pre-fractionation processes for dry-grind ethanol facilities. Bioresource Technology 102, 9013–9019.
Linares, P., Perez-Arriaga, I.J., 2013. A sustainable framework for biofuels in Europe. Energy Policy 52, 166–169.
Lippke, B., Gustafson, R., Venditti, R., Volk, T., Oneil, E., Johnson, L., Puettmann, M., Steele, P., 2011. Sustainable Biofuel Contributions to Carbon Mitigation and Energy Independence. Forests 2, 861–874.
Little, C.M., Needham, M.D., 2011. Skier and Snowboarder Motivations and Knowledge Related to Voluntary Environmental Programs at an Alpine Ski Area. Environmental Management 48, 895–909.
Littlefield, C.E., Keeton, W.S., 2012. Bioenergy harvesting impacts on ecologically important stand structure and habitat characteristics. Ecological Applications 22, 1892–1909.
Liu, B., Wang, Feng, Wu, Yunze, Fang, K., Bi, J., 2012. A COMPARATIVE ANALYSIS OF STRAW UTILIZATION FOR BIOETHANOL AND BIOELECTRICITY AS VEHICLE POWER SOURCES IN CHINA. International Journal of Green Energy 9, 731–748.
Liu, Jin, Wu, Jianguo, Liu, F., Han, X., 2012. Quantitative assessment of bioenergy from crop stalk resources in Inner Mongolia, China. Applied Energy 93, 305–318.
Liu, Y.L., Chang, K., Stoorvogel, J., Verburg, P., Sun, C.H., 2012. Evaluation of agricultural ecosystem services in fallowing land based on farmers’ participation and model simulation. Paddy and Water Environment 10, 301–310.
Liu, Z.L., Weber, S.A., Cotta, Michael A., Li, S.-Z., 2012. A new beta-glucosidase producing yeast for lower-cost cellulosic ethanol production from xylose-extracted corncob residues by simultaneous saccharification and fermentation. Bioresource Technology 104, 410–416.
Lohrasbi, M., Pourbafrani, M., Niklasson, C., Taherzadeh, M.J., 2010. Process design and economic analysis of a citrus waste biorefinery with biofuels and limonene as products. Bioresource Technology 101, 7382–7388.
Lopolito, A., Nardone, G., Prosperi, M., Sisto, R., Stasi, A., 2011. Modeling the bio-refinery industry in rural areas: A participatory approach for policy options comparison. Ecological Economics 72, 18–27.
Lotze-Campen, H., Popp, A., Beringer, T., Mueller, C., Bondeau, A., Rost, S., Lucht, W., 2010. Scenarios of global bioenergy production: The trade-offs between agricultural expansion, intensification and trade. Ecological Modelling 221, 2188–2196.
Louette, G., Maes, D., Alkemade, J.R.M., Boitani, L., de Knegt, B., Eggers, J., Falcucci, A., Framstad, E., Hagemeijer, W., Hennekens, S.M., Maiorano, L., Nagy, S., Serradilla, A.N., Ozinga, W.A., Schaminee, J.H.J., Tsiaousi, V., van Tol, S., Delbaere, B., 2010. BioScore-Cost-effective assessment of policy impact on biodiversity. Journal for Nature Conservation 18, 142–148.
Love, B., Nejadhashemi, A.P., 2011. Environmental Impact Analysis of Biofuel Crops Expansion in the Saginaw River Watershed. Journal of Biobased Materials and Bioenergy 5, 30–54.
Love, B.J., Einheuser, M.D., Nejadhashemi, A.P., 2011. Effects on aquatic and human health due to large scale bioenergy crop expansion. Science of the Total Environment 409, 3215–3229.
Love, B.J., Nejadhashemi, A.P., 2011. Water quality impact assessment of large-scale biofuel crops expansion in agricultural regions of Michigan. Biomass & Bioenergy 35, 2200–2216.
Low, S.A., Isserman, A.M., 2009. Ethanol and the Local Economy Industry Trends, Location Factors, Economic Impacts, and Risks. Economic Development Quarterly 23, 71–88.
Lu, H., Lin, B.-L., Campbell, D.E., Sagisaka, M., Ren, H., 2012. Biofuel vs. biodiversity? Integrated emergy and economic cost-benefit evaluation of rice-ethanol production in Japan. Energy 46, 442–450.
Lu, J., Zhu, Lei, Hu, G., Wu, Jianguo, 2010. Integrating animal manure-based bioenergy production with invasive species control: A case study at Tongren Pig Farm in China. Biomass & Bioenergy 34, 821–827.
Luk, J., Fernandes, H., Kumar, A., 2010. A conceptual framework for siting biorefineries in the Canadian Prairies. Biofuels Bioproducts & Biorefining-Biofpr 4, 408–422.
Lundmark, R., 2010. European trade in forest products and fuels. Journal of Forest Economics 16, 235–251.
Luo, G., Talebnia, F., Karakashev, D., Xie, L., Zhou, Q., Angelidaki, I., 2011. Enhanced bioenergy recovery from rapeseed plant in a biorefinery concept. Bioresource Technology 102, 1433–1439.
Luque, R., Lovett, J.C., Datta, B., Clancy, J., Campelo, J.M., Romero, A.A., 2010. Biodiesel as feasible petrol fuel replacement: a multidisciplinary overview. Energy & Environmental Science 3, 1706–1721.
Lutzu, G.A., Locci, A.M., Cao, G., 2012. Effect of Medium Composition on the Growth of Nannochloris eucaryotum in Batch Photobioreactors. Journal of Biobased Materials and Bioenergy 6, 94–100.
Lychnaras, V., Schneider, U.A., 2011. Multi-farm economic analysis of perennial energy crops in Central Greece, taking into account the CAP reform. Biomass & Bioenergy 35, 700–715.
Lydgate, E.B., 2011. Consumer preferences and the National Treatment Principle: emerging environmental regulations prompt a new look at an old problem. World Trade Review 10, 165–188.
Lydgate, E.B., 2012. Biofuels, Sustainability, and Trade-Related Regulatory Chill. Journal of International Economic Law 15, 157–180.
Maccatory, B., Oumarou, M.B., Poncelet, M., 2010. West African social movements “against the high cost of living”: from the economic to the political, from the global to the national. Review of African Political Economy 37, 345–359.
MacDonald, G.K., Bennett, E.M., Carpenter, S.R., 2012. Embodied phosphorus and the global connections of United States agriculture. Environmental Research Letters 7.
Mack, R.N., 2008. Evaluating the Credits and Debits of a Proposed Biofuel Species: Giant Reed (Arundo donax). Weed Science 56, 883–888.
Madlener, R., Voegtli, S., 2008. Diffusion of bioenergy in urban areas: A socio-economic analysis of the Swiss wood-fired cogeneration plant in Basel. Biomass & Bioenergy 32, 815–828.
Magar, S.B., Pelkonen, P., Tahvanainen, L., Toivonen, R., Toppinen, A., 2011. Growing trade of bioenergy in the EU: Public acceptability, policy harmonization, European standards and certification needs. Biomass & Bioenergy 35, 3318–3327.
Mahlia, T.M.I., Saidur, R., Yanti, P.A.A., Masjuki, H.H., 2011. Role of energy guide labels in consumers purchase decision for household electrical appliances. Energy Education Science and Technology Part a-Energy Science and Research 27, 95–104.
Mahlia, T.M.I., Yong, J.H., Safari, A., Mekhilef, S., 2012. Techno-economic analysis of palm oil mill wastes to generate power for grid-connected utilization. Energy Education Science and Technology Part a-Energy Science and Research 28, 1111–1130.
Mahood, S.P., Lees, A.C., Peres, C.A., 2012. Amazonian countryside habitats provide limited avian conservation value. Biodiversity and Conservation 21, 385–405.
Makenete, A., Lemmer, W., Kupka, J., 2008. The Impact of Biofuel Production on Food Security: A Briefing Paper with a Particular Emphasis on Maize-to-Ethanol Production. International Food and Agribusiness Management Review 11, 101–110.
Malik, U.S., Ahmed, M., Sombilla, Mercedita A., Cueno, S.L., 2009. Biofuels production for smallholder producers in the Greater Mekong Sub-region. Applied Energy 86, S58–S68.
Malmstrom, A., 2012. Collembola in low stumps at clear-cuts. Is stump harvesting a threat? Scandinavian Journal of Forest Research 27, 734–745.
Mangan, M.E., Sheaffer, C., Wyse, D.L., Ehlke, N.J., Reich, P.B., 2011. Native Perennial Grassland Species for Bioenergy: Establishment and Biomass Productivity. Agronomy Journal 103, 509–519.
Mangoyana, Robert B., 2011. Bioenergy from forest thinning: Carbon emissions, energy balances and cost analyses. Renewable Energy 36, 2368–2373.
Mangoyana, Robert Blessing, 2009. Bioenergy for sustainable development: An African context. Physics and Chemistry of the Earth 34, 59–64.
Maniak, B., Szmigielski, M., Piekarski, W., Markowska, A., 2009. Physicochemical changes of post-frying sunflower oil. International Agrophysics 23, 243–248.
Mansilla, C., Avril, S., Imbach, J., Le Duigou, A., 2012. CO2-free hydrogen as a substitute to fossil fuels: What are the targets? Prospective assessment of the hydrogen market attractiveness. International Journal of Hydrogen Energy 37, 9451–9458.
Mao, H., Genco, J.M., Yoon, S.-H., van Heiningen, A., Pendse, H., 2008. Technical economic evaluation of a hardwood biorefinery using the “Near-Neutral” hemicellulose pre-extraction process. Journal of Biobased Materials and Bioenergy 2, 177–185.
Mariano, A.P., Maciel Filho, R., 2012. Improvements in Biobutanol Fermentation and Their Impacts on Distillation Energy Consumption and Wastewater Generation. Bioenergy Research 5, 504–514.
Marko, B., Popp, J., 2008. THE IMPACT ON LAND USE OF BIOFUEL PRODUCTION. Cereal Research Communications 36, 39–42.
Markowski-Lindsay, M., Stevens, T., Kittredge, D.B., Butler, B.J., Catanzaro, P., Damery, D., 2012. Family forest owner preferences for biomass harvesting in Massachusetts. Forest Policy and Economics 14, 127–135.
Martha, G.B., Alves, E., Contini, E., 2012. Land-saving approaches and beef production growth in Brazil. Agricultural Systems 110, 173–177.
Martin, M., Mwakaje, Agnes G., Eklund, M., 2009. Biofuel development initiatives in Tanzania: development activities, scales of production and conditions for implementation and utilization. Journal of Cleaner Production 17, S69–S76.
Martinelli, L.A., Filoso, S., 2008. Expansion of sugarcane ethanol production in Brazil: Environmental and social challenges. Ecological Applications 18, 885–898.
Martinelli, L.A., Henry Balbaud Ometto, J.P., Filoso, S., Victoria, R.L., 2010. Contextualizing ethanol avoided carbon emissions in Brazil. Global Change Biology Bioenergy 2, 152–156.
Martinsen, D., Krey, V., 2008. Compromises in energy policy - Using fuzzy optimization in an energy systems model. Energy Policy 36, 2983–2994.
Mashoko, L., Mbohwa, C., Thomas, V.M., 2013. Life cycle inventory of electricity cogeneration from bagasse in the South African sugar industry. Journal of Cleaner Production 39, 42–49.
Mathews, J.A., 2008. Biofuels, climate change and industrial development: can the tropical South build 2000 biorefineries in the next decade? Biofuels Bioproducts & Biorefining-Biofpr 2, 103–125.
Mathews, J.A., 2009. From the petroeconomy to the bioeconomy: Integrating bioenergy production with agricultural demands. Biofuels Bioproducts & Biorefining-Biofpr 3, 613–632.
Matias, J., Gonzalez, J., Royano, L., Barrena, R.A., 2011. Analysis of sugars by liquid chromatography-mass spectrometry in Jerusalem artichoke tubers for bioethanol production optimization. Biomass & Bioenergy 35, 2006–2012.
Matsubae-Yokoyama, K., Kubo, H., Nakajima, K., Nagasaka, T., 2009. A Material Flow Analysis of Phosphorus in Japan. Journal of Industrial Ecology 13, 687–705.
Mbarawa, M., 2008. Performance, emission and economic assessment of clove stem oil-diesel blended fuels as alternative fuels for diesel engines. Renewable Energy 33, 871–882.
McCarthy, J., Zen, Z., 2010. Regulating the Oil Palm Boom: Assessing the Effectiveness of Environmental Governance Approaches to Agro-industrial Pollution in Indonesia. Law & Policy 32, 153–179.
McCarthy, J.F., 2010. Processes of inclusion and adverse incorporation: oil palm and agrarian change in Sumatra, Indonesia. Journal of Peasant Studies 37, 821–850.
McCarthy, J.F., Vel, J.A.C., Afiff, S., 2012. Trajectories of land acquisition and enclosure: development schemes, virtual land grabs, and green acquisitions in Indonesia’s Outer Islands. Journal of Peasant Studies 39, 521–549.
McCormick, K., 2010. Communicating bioenergy: a growing challenge. Biofuels Bioproducts & Biorefining-Biofpr 4, 494–502.
McCormick, N., Howard, G., 2013. Beating back biofuel crop invasions: Guidelines on managing the invasive risk of biofuel developments. Renewable Energy 49, 263–266.
McCornick, P.G., Awulachew, S.B., Abebe, M., 2008. Water-food-energy-environment synergies and tradeoffs: major issues and case studies. Water Policy 10, 23–36.
McCullough, M., Holland, D., Painter, K., Stodick, L., Yoder, J., 2011. Economic and Environmental Impacts of Washington State Biofuel Policy Alternatives. Journal of Agricultural and Resource Economics 36, 615–629.
McDowall, W., Anandarajah, G., Dodds, P.E., Tomei, J., 2012. Implications of sustainability constraints on UK bioenergy development: Assessing optimistic and precautionary approaches with UK MARKAL. Energy Policy 47, 424–436.
McHenry, M.P., 2012a. Small-scale (<= 6 kW(e)) stand-alone and grid-connected photovoltaic, wind, hydroelectric, biodiesel, and wood gasification system’s simulated technical, economic, and mitigation analyses for rural regions in Western Australia. Renewable Energy 38, 195–205.
McHenry, M.P., 2012b. Australian carbon biosequestration and bioenergy policy co-evolution: mechanisms, mitigation and convergence. Australian Forestry 75, 82–94.
McKenney, D.W., Yemshanou, D., Fraleigh, S., Allen, D., Preto, F., 2011. An economic assessment of the use of short-rotation coppice woody biomass to heat greenhouses in southern Canada. Biomass & Bioenergy 35, 374–384.
McManus, M.C., 2010. Life cycle impacts of waste wood biomass heating systems: A case study of three UK based systems. Energy 35, 4064–4070.
McPhail, L.L., Babcock, B.A., 2012. Impact of US biofuel policy on US corn and gasoline price variability. Energy 37, 505–513.
McShea, W.J., Stewart, C., Peterson, L., Erb, P., Stuebing, R., Giman, B., 2009. The importance of secondary forest blocks for terrestrial mammals within an Acacia/secondary forest matrix in Sarawak, Malaysia. Biological Conservation 142, 3108–3119.
Mead, M.I., Khan, M.A.H., White, I.R., Nickless, G., Shallcross, D.E., 2008. Methyl halide emission estimates from domestic biomass burning in Africa. Atmospheric Environment 42, 5241–5250.
Mediavilla, M., de Castro, C., Capellan, I., Javier Miguel, L., Arto, I., Frechoso, F., 2013. The transition towards renewable energies: Physical limits and temporal conditions. Energy Policy 52, 297–311.
Meerburg, B.G., Singleton, G.R., Leirs, H., 2009. The Year of the Rat ends - time to fight hunger! Pest Management Science 65, 351–352.
Mehaffey, M., Smith, E., Van Remortel, R., 2012. Midwest U.S. landscape change to 2020 driven by biofuel mandates. Ecological Applications 22, 8–19.
Mekonnen, M.M., Hoekstra, A.Y., 2012. The blue water footprint of electricity from hydropower. Hydrology and Earth System Sciences 16, 179–187.
Melin, Y., Petersson, H., Nordfjell, T., 2009. Decomposition of stump and root systems of Norway spruce in Sweden-A modelling approach. Forest Ecology and Management 257, 1445–1451.
Menanteau, P., Quemere, M.M., Le Duigou, A., Le Bastard, S., 2011. An economic analysis of the production of hydrogen from wind-generated electricity for use in transport applications. Energy Policy 39, 2957–2965.
Menetrez, M.Y., 2010. The Potential Environmental Impact of Waste from Cellulosic Ethanol Production. Journal of the Air & Waste Management Association 60, 245–250.
Meng, L.Y., Kang, S.M., Zhang, X.M., Wu, Y.Y., Xu, F., Sun, R.C., 2012. Fractional pretreatment of hybrid poplar for accelerated enzymatic hydrolysis: Characterization of cellulose-enriched fraction. Bioresource Technology 110, 308–313.
Menrad, K., Klein, A., Kurka, S., 2009. Interest of industrial actors in biorefinery concepts in Europe. Biofuels Bioproducts & Biorefining-Biofpr 3, 384–394.
Meyer, F., Strauss, P.G., Funke, T., 2008. Modelling the impacts of macro-economic variables on the South African biofuels industry. Agrekon 47, 327–345.
Michelsen, O., Cherubini, Francesco, Stromman, A.H., 2012. Impact Assessment of Biodiversity and Carbon Pools from Land Use and Land Use Changes in Life Cycle Assessment, Exemplified with Forestry Operations in Norway. Journal of Industrial Ecology 16, 231–242.
Miesel, J.R., Renz, M.J., Doll, J.E., Jackson, R.D., 2012. Effectiveness of weed management methods in establishment of switchgrass and a native species mixture for biofuels in Wisconsin. Biomass & Bioenergy 36, 121–131.
Milder, J.C., McNeely, J.A., Shames, S.A., Scherr, S.J., 2008. Biofuels and ecoagriculture: can bioenergy production enhance landscape-scale ecosystem conservation and rural livelihoods? International Journal of Agricultural Sustainability 6, 105–121.
Miles, R.J., Brown, J.R., 2011. The Sanborn Field Experiment: Implications for Long-Term Soil Organic Carbon Levels. Agronomy Journal 103, 268–278.
Miller, K.P., Gowtham, Y.K., Henson, J.M., Harcum, S.W., 2012. Xylose isomerase improves growth and ethanol production rates from biomass sugars for both Saccharomyces pastorianus and Saccharomyces cerevisiae. Biotechnology Progress 28, 669–680.
Misselhorn, A., Aggarwal, P., Ericksen, P., Gregory, P., Horn-Phathanothai, L., Ingram, J., Wiebe, K., 2012. A vision for attaining food security. Current Opinion in Environmental Sustainability 4, 7–17.
Mitchell, S.R., Harmon, M.E., O’Connell, K.E.B., 2012. Carbon debt and carbon sequestration parity in forest bioenergy production. Global Change Biology Bioenergy 4, 818–827.
Miura, Y., Tsujimura, S., Kurose, S., Kamitaka, Y., Kataoka, K., Sakurai, T., Kano, K., 2009. Direct Electrochemistry of CueO and Its Mutants at Residues to and Near Type I Cu for Oxygen-Reducing Biocathode. Fuel Cells 9, 70–78.
Mizaras, S., Sadauskiene, L., Mizaraite, D., 2011. Cost and profitability of biofuel chipping in Alnus incana stands in Lithuania. Scandinavian Journal of Forest Research 26, 154–160.
Modahl, I.S., Askham, C., Lyng, K.-A., Brekke, A., 2012. Weighting of environmental trade-offs in CCS-an LCA case study of electricity from a fossil gas power plant with post-combustion CO2 capture, transport and storage. International Journal of Life Cycle Assessment 17, 932–943.
Mohammadi, A., Omid, M., 2010. Economical analysis and relation between energy inputs and yield of greenhouse cucumber production in Iran. Applied Energy 87, 191–196.
Moiseyev, A., Solberg, B., Kallio, A.M.I., Lindner, M., 2011. An economic analysis of the potential contribution of forest biomass to the EU RES target and its implications for the EU forest industries. Journal of Forest Economics 17, 197–213.
Mol, A.P.J., 2010. Environmental authorities and biofuel controversies. Environmental Politics 19, 61–79.
Mola-Yudego, B., 2010. Regional Potential Yields of Short Rotation Willow Plantations on Agricultural Land in Northern Europe. Silva Fennica 44, 63–76.
Mola-Yudego, B., Pelkonen, P., 2008. The effects of policy incentives in the adoption of willow short rotation coppice for bioenergy in Sweden. Energy Policy 36, 3062–3068.
Mola-Yudego, B., Ramon Gonzalez-Olabarria, J., 2010. Mapping the expansion and distribution of willow plantations for bioenergy in Sweden: Lessons to be learned about the spread of energy crops. Biomass & Bioenergy 34, 442–448.
Molony, T., Smith, J., 2010. Biofuels, food security, and Africa. African Affairs 109, 489–498.
Monroe, M.C., Oxarart, A., 2011. Woody biomass outreach in the southern United States: A case study. Biomass & Bioenergy 35, 1465–1473.
Montefrio, M. J. F., Obbard, J.P., 2010. The Economics of Biodiesel Derived From Waste Cooking Oil in the Philippines. Energy Sources Part B-Economics Planning and Policy 5, 337–347.
Montefrio, Marvin Joseph F., Sonnenfeld, D.A., 2011. Forests, Fuel, or Food? Competing Coalitions and Biofuels Policy Making in the Philippines. Journal of Environment & Development 20, 27–49.
Montefrio, Marvin Joseph F., Sonnenfeld, D.A., 2013. Global-Local Tensions in Contract Farming of Biofuel Crops Involving Indigenous Communities in the Philippines. Society & Natural Resources 26, 239–253.
Montenegro, A., Ragab, R., 2010. Hydrological response of a Brazilian semi-arid catchment to different land use and climate change scenarios: a modelling study. Hydrological Processes 24, 2705–2723.
Monti, A., Fazio, S., Venturi, G., 2009. Cradle-to-farm gate life cycle assessment in perennial energy crops. European Journal of Agronomy 31, 77–84.
Montico, S., 2009. Bioenergy production capacity in the province of Santa Fe, Argentina. Ciencia E Investigacion Agraria 36, 465–473.
Moreton, O.R., Rowley, P.N., 2012. The feasibility of biomass CHP as an energy and CO2 source for commercial glasshouses. Applied Energy 96, 339–346.
Mori, S., Kato, M., Ido, T., 2010. GISELA - GIS-based evaluation of land use and agriculture market analysis under global warming. Applied Energy 87, 236–242.
Morrone, M., Stuart, B.J., McHenry, I., Buckley, G.L., 2009. The challenges of biofuels from the perspective of small-scale producers in Ohio. Energy Policy 37, 522–530.
Motaal, D.A., 2008. The biofuels landscape: Is there a role for the WTO? Journal of World Trade 42, 61–86.
Moxley, G., Zhu, Z., Zhang, Y.-H.P., 2008. Efficient sugar release by the cellulose solvent-based lignocellulose fractionation technology and enzymatic cellulose hydrolysis. Journal of Agricultural and Food Chemistry 56, 7885–7890.
Mueller, A., Schmidhuber, J., Hoogeveen, J., Steduto, P., 2008. Some insights in the effect of growing bio-energy demand on global food security and natural resources. Water Policy 10, 83–94.
Murphy, H.T., O’Connell, D.A., Seaton, G., Raison, R.J., Rodriguez, L.C., Braid, A.L., Kriticos, D.J., Jovanovic, T., Abadi, A., Betar, M., Brodie, H., Lamont, M., McKay, M., Muirhead, G., Plummer, J., Arpiwi, N.L., Ruddle, B., Saxena, S., Scott, P.T., Stucley, C., Thistlethwaite, B., Wheaton, B., Wylie, P., Gresshoff, P.M., 2012. A Common View of the Opportunities, Challenges, and Research Actio…
Murphy, J. D., Power, N., 2009. Technical and economic analysis of biogas production in Ireland utilising three different crop rotations. Applied Energy 86, 25–36.
Murphy, Jerry D., Power, N.M., 2009. An argument for using biomethane generated from grass as a biofuel in Ireland. Biomass & Bioenergy 33, 504–512.
Musango, Josephine K., Brent, Alan C., Amigun, Bamikole, Pretorius, L., Mueller, H., 2011. Technology sustainability assessment of biodiesel development in South Africa: A system dynamics approach. Energy 36, 6922–6940.
Muth, D., Bryden, K.M., 2012. A Conceptual Evaluation of Sustainable Variable-Rate Agricultural Residue Removal. Journal of Environmental Quality 41, 1796–1805.
Muthaiyan, A., Ricke, S.C., 2010. Current perspectives on detection of microbial contamination in bioethanol fermentors. Bioresource Technology 101, 5033–5042.
Mwakaje, Agnes Godfrey, 2012. Can Tanzania realise rural development through biofuel plantations? Insights from the study in Rufiji District. Energy for Sustainable Development 16, 320–327.
Myers, M.C., Hoksch, B.J., Mason, J.T., 2012. Butterfly response to floral resources during early establishment at a heterogeneous prairie biomass production site in Iowa, USA. Journal of Insect Conservation 16, 457–472.
Nalepa, R.A., Bauer, D.M., 2012. Marginal lands: the role of remote sensing in constructing landscapes for agrofuel development. Journal of Peasant Studies 39, 403–422.
Nanaki, E.A., Koroneos, C.J., 2012. Comparative LCA of the use of biodiesel, diesel and gasoline for transportation. Journal of Cleaner Production 20, 14–19.
Nantha, H.S., Tisdell, C., 2009. The orangutan-oil palm conflict: economic constraints and opportunities for conservation. Biodiversity and Conservation 18, 487–502.
Natanelov, V., Alam, M.J., McKenzie, A.M., Van Huylenbroeck, G., 2011. Is there co-movement of agricultural commodities futures prices and crude oil? Energy Policy 39, 4971–4984.
Nesbit, T.S., Alavalapati, J.R.R., Dwivedi, P., Marinescu, M.V., 2011. Economics of Ethanol Production Using Feedstock from Slash Pine (Pinus elliottii) Plantations in the Southern United States. Southern Journal of Applied Forestry 35, 61–66.
Neves, M.F., 2008. Strategies for Solving the Food Inflation Problem. International Food and Agribusiness Management Review 11, 180–187.
Neves, M.F., 2010a. Clean energy policies for China: the case of ethanol. China Agricultural Economic Review 2, 472–483.
Neves, M.F., 2010b. The food business environment and the role of China and Brazil building a “food bridge”. China Agricultural Economic Review 2, 25–35.
Neves, M.F., Chaddad, F.R., 2012. The Benefits of Sugarcane Chain Development in Africa. International Food and Agribusiness Management Review 15, 159–165.
Neville, K.J., Dauvergne, P., 2012. Biofuels and the politics of mapmaking. Political Geography 31, 279–289.
Ng, J.-H., Ng, H.K., Gan, S., 2012. Characterisation of engine-out responses from a light-duty diesel engine fuelled with palm methyl ester (PME). Applied Energy 90, 58–67.
Nguyen, T.L.T., Gheewala, S.H., Bonnet, S., 2008. Life cycle cost analysis of fuel ethanol produced from cassava in Thailand. International Journal of Life Cycle Assessment 13, 564–573.
Nicholls, D., Monserud, R.A., Dykstra, D.P., 2009. International bioenergy synthesis-Lessons learned and opportunities for the western United States. Forest Ecology and Management 257, 1647–1655.
Nichols, J., Kang, S., Post, W., Wang, D., Bandaru, V., Manowitz, D., Zhang, X., Izaurralde, R., 2011. HPC-EPIC for high resolution simulations of environmental and sustainability assessment. Computers and Electronics in Agriculture 79, 112–115.
Nita, I., Mandalopol, D., 2009. STUDY OF THE VISCOSITY OF SOME BIODIESEL - DIESEL OIL BLENDS. Environmental Engineering and Management Journal 8, 639–643.
Nonhebel, S., 2012. Global food supply and the impacts of increased use of biofuels. Energy 37, 115–121.
Norden, B., Gotmark, F., Ryberg, M., Paltto, H., Allmer, J., 2008. Partial cutting reduces species richness of fungi on woody debris in oak-rich forests. Canadian Journal of Forest Research-Revue Canadienne De Recherche Forestiere 38, 1807–1816.
Norden, B., Paltto, H., Claesson, C., Gotmark, F., 2012. Partial cutting can enhance epiphyte conservation in temperate oak-rich forests. Forest Ecology and Management 270, 35–44.
Nunez, H.M., Rodriguez, L.F., Khanna, M., 2011. Agave for tequila and biofuels: an economic assessment and potential opportunities. Global Change Biology Bioenergy 3, 43–57.
Nunez, M., Pfister, S., Anton, A., Munoz, P., Hellweg, S., Koehler, A., Rieradevall, Joan, 2013. Assessing the Environmental Impact of Water Consumption by Energy Crops Grown in Spain. Journal of Industrial Ecology 17, 90–102.
Nuwamanya, E., Chiwona-Karltun, L., Kawuki, R.S., Baguma, Y., 2012. Bio-Ethanol Production from Non-Food Parts of Cassava (Manihot esculenta Crantz). Ambio 41, 262–270.
Nyrud, A.Q., Roos, A., Sande, J.B., 2008. Residential bioenergy heating: A study of consumer perceptions of improved woodstoves. Energy Policy 36, 3169–3176.
Nzila, C., Dewulf, J., Spanjers, H., Tuigong, D., Kiriamiti, H., van Langenhove, H., 2012. Multi criteria sustainability assessment of biogas production in Kenya. Applied Energy 93, 496–506.
O’Keeffe, S., Schulte, R.P.O., Sanders, J. P. M., Struik, P. C., 2012. II. Economic assessment for first generation green biorefinery (GBR): Scenarios for an Irish GBR blueprint. Biomass & Bioenergy 41, 1–13.
O’Mullan, P., Gray, K.A., 2011. Second generation ethanol production: The use of Clostridium phytofermentans in a biomass to ethanol process. International Sugar Journal 113, 770–776.
Oberling, D.F., Obermaier, M., Szklo, A., La Rovere, E.L., 2012. Investments of oil majors in liquid biofuels: The role of diversification, integration and technological lock-ins. Biomass & Bioenergy 46, 270–281.
Obidzinski, K., Andriani, R., Komarudin, H., Andrianto, A., 2012. Environmental and Social Impacts of Oil Palm Plantations and their Implications for Biofuel Production in Indonesia. Ecology and Society 17.
Odeh, I.O.A., Tan, D.K.Y., Ancev, T., 2011. Potential Suitability and Viability of Selected Biodiesel Crops in Australian Marginal Agricultural Lands Under Current and Future Climates. Bioenergy Research 4, 165–179.
Oezdemir, E.D., Haerdtlein, M., Eltrop, L., 2009. Land substitution effects of biofuel side products and implications on the land area requirement for EU 2020 biofuel targets. Energy Policy 37, 2986–2996.
Offermann, F., Goemann, H., Kreins, P., von Ledebur, O., Pelikan, J., Salamon, P., Sanders, Juern, 2010. vTI-Baseline 2009 to 2019: Agri-economic projections for Germany. Landbauforschung 60, 157–172.
Ohimain, E.I., 2013. Can the Nigerian biofuel policy and incentives (2007) transform Nigeria into a biofuel economy? Energy Policy 54, 352–359.
Ojeda, K., Kafarov, V., 2009. Exergy analysis of enzymatic hydrolysis reactors for transformation of lignocellulosic biomass to bioethanol. Chemical Engineering Journal 154, 390–395.
Ojeda, K., Sanchez, E., El-Halwagi, M., Kafarov, V., 2011. Exergy analysis and process integration of bioethanol production from acid pre-treated biomass: Comparison of SHF, SSF and SSCF pathways. Chemical Engineering Journal 176, 195–201.
Ojeda, Karina, Sanchez, Eduardo, Kafarov, Viatcheslav, 2011. Sustainable ethanol production from lignocellulosic biomass - Application of exergy analysis. Energy 36, 2119–2128.
Okland, B., Gotmark, F., Norden, B., 2008. Oak woodland restoration: testing the effects on biodiversity of mycetophilids in southern Sweden. Biodiversity and Conservation 17, 2599–2616.
Okland, B., Haack, R.A., Wilhelmsen, G., 2012. Detection probability of forest pests in current inspection protocols - A case study of the bronze birch borer. Scandinavian Journal of Forest Research 27, 285–297.
Oliveira, G. de L.T., 2013. Land Regularization in Brazil and the Global Land Grab. Development and Change 44, 261–283.
Ols, C., Victorsson, J., Jonsell, M., 2013. Saproxylic insect fauna in stumps on wet and dry soil: Implications for stump harvest. Forest Ecology and Management 290, 15–21.
Oltra, C., 2011. Stakeholder perceptions of biofuels from microalgae. Energy Policy 39, 1774–1781.
Ortiz, R., Taba, S., Chavez, V.H., Mezzalama, M., Xu, Y., Yan, J., Crouch, J.H., 2010. Conserving and Enhancing Maize Genetic Resources as Global Public Goods-A Perspective from CIMMYT. Crop Science 50, 13–28.
Ouyang, J., Ma, R., Huang, W., Li, Xin, Chen, Mu, Yong, Q., 2011. Enhanced saccharification of SO2 catalyzed steam-exploded corn stover by polyethylene glycol addition. Biomass & Bioenergy 35, 2053–2058.
Ovando, P., Caparros, A., 2009. Land use and carbon mitigation in Europe: A survey of the potentials of different alternatives. Energy Policy 37, 992–1003.
Pacca, S., Moreira, J.R., 2011. A Biorefinery for Mobility? Environmental Science & Technology 45, 9498–9505.
Pacini, H., Silveira, S., 2011. Consumer choice between ethanol and gasoline: Lessons from Brazil and Sweden. Energy Policy 39, 6936–6942.
Padula, A.D., Santos, M.S., Ferreira, L., Borenstein, D., 2012. The emergence of the biodiesel industry in Brazil: Current figures and future prospects. Energy Policy 44, 395–405.
Paiano, A., Camaggio, G., Lobefaro, L., 2011. Implications and policies about the first generation BIOFUELS: an international and EU analysis. New Medit 10, 56–64.
Palm, M., Ostwald, M., Murthy, I.K., Chaturvedi, R.K., Ravindranath, N.H., 2011. Barriers to plantation activities in different agro-ecological zones of Southern India. Regional Environmental Change 11, 423–435.
Panoutsou, Calliope, Bauen, Ausilio, Boettcher, H., Alexopoulou, Efi, Fritsche, U., Uslu, A., van Stralen, J.N.P., Elbersen, Berien, Kretschmer, B., Capros, P., Maniatis, K., 2013. Biomass Futures: an integrated approach for estimating the future contribution of biomass value chains to the European energy system and inform future policy formation. Biofuels Bioproducts & Biorefining-Biofpr 7, 106–…
Pant, D., Van Bogaert, G., Porto-Carrero, C., Diels, L., Vanbroekhoven, K., 2011. Anode and cathode materials characterization for a microbial fuel cell in half cell configuration. Water Science and Technology 63, 2457–2461.
Pantaleo, A., Pellerano, A., Carone, M.T., 2009. Potentials and feasibility assessment of small scale CHP plants fired by energy crops in Puglia region (Italy). Biosystems Engineering 102, 345–359.
Papapostolou, C., Kondili, Emilia, Kaldellis, John K., 2011. Development and implementation of an optimisation model for biofuels supply chain. Energy 36, 6019–6026.
Papini, A., Simeone, M.C., 2010. Forest resources for second generation biofuel production. Scandinavian Journal of Forest Research 25, 126–133.
Parish, E.S., Hilliard, M.R., Baskaran, L.M., Dale, V.H., Griffiths, N.A., Mulholland, P.J., Sorokine, A., Thomas, N.A., Downing, M.E., Middleton, R.S., 2012. Multimetric spatial optimization of switchgrass plantings across a watershed. Biofuels Bioproducts & Biorefining-Biofpr 6, 58–72.
Park, J.-H., Yoon, J.-J., Park, H.-D., Lim, D.J., Kim, S.-H., 2012. Anaerobic digestibility of algal bioethanol residue. Bioresource Technology 113, 78–82.
Park, J.B.K., Craggs, R.J., Shilton, A.N., 2011. Wastewater treatment high rate algal ponds for biofuel production. Bioresource Technology 102, 35–42.
Parker, N., Tittmann, P., Hart, Q., Nelson, R., Skog, Ken, Schmidt, A., Gray, E., Jenkins, B., 2010. Development of a biorefinery optimized biofuel supply curve for the Western United States. Biomass & Bioenergy 34, 1597–1607.
Paula, A.L., Bailey, C., Barlow, R.J., Morse, W., 2011. Landowner Willingness to Supply Timber for Biofuel: Results of an Alabama Survey of Family Forest Landowners. Southern Journal of Applied Forestry 35, 93–97.
Paulsen, H.M., Wichmann, V., Schuemann, U., Richter, B., 2011. Use of straight vegetable oil mixtures of rape and camelina as on farm fuels in agriculture. Biomass & Bioenergy 35, 4015–4024.
Pawelzik, P.F., Zhang, Qiong, 2012. Evaluation of environmental impacts of cellulosic ethanol using life cycle assessment with technological advances over time. Biomass & Bioenergy 40, 162–173.
Peacock, E.E., Arey, J.S., DeMello, J.A., McNichol, A.P., Nelson, R.K., Reddy, C.M., 2010. Molecular and Isotopic Analysis of Motor Oil from a Biodiesel-Driven Vehicle. Energy & Fuels 24, 1037–1042.
Peck, Philip, Bennett, S.J., Bissett-Amess, R., Lenhart, J., Mozaffarian, H., 2009. Examining understanding, acceptance, and support for the biorefinery concept among EU policy-makers. Biofuels Bioproducts & Biorefining-Biofpr 3, 361–383.
Pelkki, M.H., 2012. The Financial Health and Response of Arkansas’s Loggers to Depressed Timber Markets and Severe Operating Conditions of 2009. Southern Journal of Applied Forestry 36, 92–97.
Pellegrino, E., Di Bene, C., Tozzini, C., Bonari, E., 2011. Impact on soil quality of a 10-year-old short-rotation coppice poplar stand compared with intensive agricultural and uncultivated systems in a Mediterranean area. Agriculture Ecosystems & Environment 140, 245–254.
Peltonen-Sainio, P., Jauhiainen, L., Laurila, I.P., 2009. Cereal yield trends in northern European conditions: Changes in yield potential and its realisation. Field Crops Research 110, 85–90.
Penuelas, J., Carnicer, J., 2010. Climate Change and Peak Oil: The Urgent Need for a Transition to a Non-Carbon-Emitting Society. Ambio 39, 85–90.
Pereira, C.L.F., Ortega, E., 2010. Sustainability assessment of large-scale ethanol production from sugarcane. Journal of Cleaner Production 18, 77–82.
Perez-Cruzado, C., Mohren, Godefridus M. J., Merino, A., Rodriguez-Soalleiro, R., 2012. Carbon balance for different management practices for fast growing tree species planted on former pastureland in southern Europe: a case study using the CO(2)Fix model. European Journal of Forest Research 131, 1695–1716.
Perez-Fortes, M., Lainez-Aguirre, J.M., Arranz-Piera, P., Velo, E., Puigjaner, L., 2012. Design of regional and sustainable bio-based networks for electricity generation using a multi-objective MILP approach. Energy 44, 79–95.
Perez-Verdin, G., Grebner, D.L., Munn, I.A., Sun, Changyou, Grado, S.C., 2008. Economic impacts of woody biomass utilization for bioenergy in Mississippi. Forest Products Journal 58, 75–83.
Perimenis, A., Walimwipi, H., Zinoviev, S., Mueller-Langer, F., Miertus, S., 2011. Development of a decision support tool for the assessment of biofuels. Energy Policy 39, 1782–1793.
Perpina, C., Alfonso, D., Perez-Navarro, A., Penalvo, E., Vargas, C., Cardenas, R., 2009. Methodology based on Geographic Information Systems for biomass logistics and transport optimisation. Renewable Energy 34, 555–565.
Perrin, R., Vogel, K., Schmer, M., Mitchell, Rob, 2008. Farm-Scale Production Cost of Switchgrass for Biomass. Bioenergy Research 1, 91–97.
Perry, M., Rosillo-Calle, F., 2008. Recent trends and future opportunities in UK bioenergy: Maximising biomass penetration in a centralised energy svstem. Biomass & Bioenergy 32, 688–701.
Persson, T., Garcia y Garcia, A., Paz, J.O., Jones, J.W., Hoogenboom, G., 2009. Net energy value of maize ethanol as a response to different climate and soil conditions in the southeastern USA. Biomass & Bioenergy 33, 1055–1064.
Persson, U.M., Azar, C., 2010. Preserving the World’s Tropical Forests-A Price on Carbon May Not Do. Environmental Science & Technology 44, 210–215.
Peter, C., de Lange, W., Musango, Josephine K., April, K., Potgieter, A., 2009. Applying Bayesian modelling to assess climate change effects on biofuel production. Climate Research 40, 249–260.
Peters, C.J., Bills, N.L., Wilkins, J.L., Fick, G.W., 2009. Foodshed analysis and its relevance to sustainability. Renewable Agriculture and Food Systems 24, 1–7.
Peters, J., Thielmann, S., 2008. Promoting biofuels: Implications for developing countries. Energy Policy 36, 1538–1544.
Petrokofsky, G., Brown, N.D., Hemery, G.E., Woodward, S., Wilson, E., Weatherall, A., Stokes, V., Smithers, R.J., Sangster, M., Russell, K., Pullin, A.S., Price, C., Morecroft, M., Malins, M., Lawrence, A., Kirby, K.J., Godbold, D., Charman, E., Boshier, D., Bosbeer, S., Arnold, J.E.M., 2010. A participatory process for identifying and prioritizing policy-relevant research questions in natural re…
Petrolia, D.R., 2008. An Analysis of the Relationship between Demand for Corn Stover as an Ethanol Feedstock and Soil Erosion. Review of Agricultural Economics 30, 677–691.
Petrou, E.C., Pappis, C.P., 2009. Biofuels: A Survey on Pros and Cons. Energy & Fuels 23, 1055–1066.
Peura, P., Hyttinen, T., 2011. The potential and economics of bioenergy in Finland. Journal of Cleaner Production 19, 927–945.
Pfister, S., Bayer, P., Koehler, A., Hellweg, S., 2011a. Environmental Impacts of Water Use in Global Crop Production: Hotspots and Trade-Offs with Land Use. Environmental Science & Technology 45, 5761–5768.
Pfister, S., Bayer, P., Koehler, A., Hellweg, S., 2011b. Projected water consumption in future global agriculture: Scenarios and related impacts. Science of the Total Environment 409, 4206–4216.
Pfromm, P.H., Amanor-Boadu, V., Nelson, R., 2011. Sustainability of algae derived biodiesel: A mass balance approach. Bioresource Technology 102, 1185–1193.
Philippidis, G., 2012. Commentary: Powering America with sustainable energy in the 21st century. Journal of Renewable and Sustainable Energy 4.
Piementel, D., 2012. Energy Production from Maize. Problemy Ekorozwoju 7, 15–22.
Pienaar, J., Brent, Alan C., 2012. A model for evaluating the economic feasibility of small-scale biodiesel production systems for on-farm fuel usage. Renewable Energy 39, 483–489.
Pillay, A.E., Elkadi, M., Fok, S.C., Stephen, S., Manuel, J., Khan, M.Z., Unnithan, S., 2012. A comparison of trace metal profiles of neem biodiesel and commercial biofuels using high performance ICP-MS. Fuel 97, 385–389.
Pingali, P., Raney, T., Wiebe, K., 2008. Biofuels and food security: Missing the point. Review of Agricultural Economics 30, 506–516.
Pinzi, S., Gandia, L.M., Arzamendi, G., Ruiz, J.J., Dorado, M.P., 2011. Influence of vegetable oils fatty acid composition on reaction temperature and glycerides conversion to biodiesel during transesterification. Bioresource Technology 102, 1044–1050.
Pirraglia, A., Gonzalez, R., Denig, J., Saloni, D., 2013. Technical and Economic Modeling for the Production of Torrefied Lignocellulosic Biomass for the U.S. Densified Fuel Industry. Bioenergy Research 6, 263–275.
Plieninger, T., 2011. Capitalizing on the Carbon Sequestration Potential of Agroforestry in Germany’s Agricultural Landscapes: Realigning the Climate Change Mitigation and Landscape Conservation Agendas. Landscape Research 36, 435–454.
Plieninger, T., Thiel, A., Bens, O., Huettl, R.F., 2009. Pathways and pitfalls of implementing the use of woodfuels in Germany’s bioenergy sector. Biomass & Bioenergy 33, 384–392.
Popp, M., Van de Velde, L., Vickery, G., Van Huylenbroeck, G., Verbeke, W., Dixon, B., 2009. Determinants of consumer interest in fuel economy: Lessons for strengthening the conservation argument. Biomass & Bioenergy 33, 768–778.
Porter, J., Costanza, R., Sandhu, H., Sigsgaard, L., Wratten, S., 2009. The Value of Producing Food, Energy, and Ecosystem Services within an Agro-Ecosystem. Ambio 38, 186–193.
Porzio, G.F., Prussi, M., Chiaramonti, D., Pari, L., 2012. Modelling lignocellulosic bioethanol from poplar: estimation of the level of process integration, yield and potential for co-products. Journal of Cleaner Production 34, 66–75.
Power, N., Murphy, J. D., McKeogh, E., 2008. What crop rotation will provide optimal first-generation ethanol production in Ireland, from technical and economic perspectives? Renewable Energy 33, 1444–1454.
Powers, C.M., Dana, G., Gillespie, P., Gwinn, M.R., Hendren, C.O., Long, T.C., Wang, A., Davis, J.M., 2012. Comprehensive Environmental Assessment: A Meta-Assessment Approach. Environmental Science & Technology 46, 9202–9208.
Powers, S.E., Ascough, J.C., Nelson, R.G., Larocque, G.R., 2011. Modeling water and soil quality environmental impacts associated with bioenergy crop production and biomass removal in the Midwest USA. Ecological Modelling 222, 2430–2447.
Prasara-A, J., Grant, T., 2011. Comparative life cycle assessment of uses of rice husk for energy purposes. International Journal of Life Cycle Assessment 16, 493–502.
Prins, A.G., Eickhout, B., Banse, M., van Meijl, H., Rienks, W., Woltjer, G., 2011. Global Impacts of European Agricultural and Biofuel Policies. Ecology and Society 16.
Pristupa, A.O., Mol, A.P.J., Oosterveer, P., 2010. Stagnating liquid biofuel developments in Russia: Present status and future perspectives. Energy Policy 38, 3320–3328.
Pryor, F.L., 2009. THE ECONOMICS OF GASOHOL. Contemporary Economic Policy 27, 523–537.
Puddister, D., Dominy, S.W.J., Baker, J.A., Morris, D.M., Maure, J., Rice, J.A., Jones, T.A., Majumdar, I., Hazlett, P.W., Titus, B. D., Fleming, R.L., Wetzel, S., 2011. Opportunities and challenges for Ontario’s forest bioeconomy. Forestry Chronicle 87, 468–477.
Puente-Rodriguez, D., 2010. Biotechnologizing Jatropha for local sustainable development. Agriculture and Human Values 27, 351–363.
Pye, O., 2010. The biofuel connection-transnational activism and the palm oil boom. Journal of Peasant Studies 37, 851–874.
Qin, Z., Zhuang, Q., Chen, Min, 2012. Impacts of land use change due to biofuel crops on carbon balance, bioenergy production, and agricultural yield, in the conterminous United States. Global Change Biology Bioenergy 4, 277–288.
Qiu, H., Huang, J., Keyzer, M., van Veen, W., Rozelle, S., Fisher, G., Ermolieva, T., 2011. Biofuel Development, Food Security and the Use of Marginal Land in China. Journal of Environmental Quality 40, 1058–1067.
Questad, E.J., Foster, B.L., Jog, S., Kindscher, K., Loring, H., 2011. Evaluating patterns of biodiversity in managed grasslands using spatial turnover metrics. Biological Conservation 144, 1050–1058.
Quintero, J.A., Cardona, C.A., Felix, E., Moncada, J., Sanchez, O.J., Gutierrez, L.F., 2012. Techno-economic analysis of bioethanol production in Africa: Tanzania case. Energy 48, 442–454.
Qureshi, N., Saha, B.C., Cotta, M. A., Singh, V., 2013. An economic evaluation of biological conversion of wheat straw to butanol: A biofuel. Energy Conversion and Management 65, 456–462.
Rajagopal, D., Sexton, S., Hochman, G., Roland-Holst, D., Zilberman, D., 2009. Model estimates food-versus-biofuel trade-off. California Agriculture 63, 199–201.
Rakshit, S.K., 2010. Sustainable transportation second generation liquid biofuels: The way forward. Journal of Renewable and Sustainable Energy 2.
Ralevic, P., Ryans, M., Cormier, D., 2010. Assessing forest biomass for bioenergy: Operational challenges and cost considerations. Forestry Chronicle 86, 43–50.
Randelli, F., 2009. An integrated analysis of production costs and net energy balance of biofuels. Regional Environmental Change 9, 221–229.
Rantala, M., Hujala, T., Kurttila, Mikko, 2012. Measuring and Monitoring Socio-Cultural Sustainability in the Action of Forest Biodiversity Cooperation Networks. Silva Fennica 46, 441–459.
Rashford, B.S., Walker, J.A., Bastian, C.T., 2011. Economics of Grassland Conversion to Cropland in the Prairie Pothole Region. Conservation Biology 25, 276–284.
Raslavicius, L., Bazaras, Z., 2010. Ecological assessment and economic feasibility to utilize first generation biofuels in cogeneration output cycle - The case of Lithuania. Energy 35, 3666–3673.
Raslavicius, L., Straksas, A., 2011. Motor Biofuel-Powered CHP PlantsA Step Towards Sustainable Development of Rural Lithuania. Technological and Economic Development of Economy 17, 189–205.
Rattanachomsri, U., Tanapongpipat, S., Eurwilaichitr, L., Champreda, V., 2009. Simultaneous non-thermal saccharification of cassava pulp by multi-enzyme activity and ethanol fermentation by Candida tropicalis. Journal of Bioscience and Bioengineering 107, 488–493.
Ravindranath, N.H., Balachandra, R., 2009. Sustainable bioenergy for India: Technical, economic and policy analysis. Energy 34, 1003–1013.
Ravindranath, N.H., Lakshmi, C.S., Manuvie, R., Balachandra, P., 2011. Biofuel production and implications for land use, food production and environment in India. Energy Policy 39, 5737–5745.
Ray, M.J., Brereton, N.J.B., Shield, I., Karp, A., Murphy, R.J., 2012. Variation in Cell Wall Composition and Accessibility in Relation to Biofuel Potential of Short Rotation Coppice Willows. Bioenergy Research 5, 685–698.
Reddy, N., Yang, Y., 2009. Properties and potential applications of natural cellulose fibers from the bark of cotton stalks. Bioresource Technology 100, 3563–3569.
Reed, D., Bergman, R., Kim, J.-W., Taylor, A., Harper, D., Jones, D., Knowles, C., Puettmann, M.E., 2012. Cradle-to-Gate Life-Cycle Inventory and Impact Assessment of Wood Fuel Pellet Manufacturing from Hardwood Flooring Residues in the Southeastern United States. Forest Products Journal 62, 280–288.
Reed, M.S., Bonn, A., Slee, W., Beharry-Borg, N., Birch, J., Brown, I., Burt, T.P., Chapman, D., Chapman, P.J., Clay, G.D., Cornell, S.J., Fraser, E.D.G., Glass, J.H., Holden, J., Hodgson, J.A., Hubacek, K., Irvine, B., Jin, N., Kirkby, M.J., Kunin, W.E., Moore, O., Moseley, D., Prell, C., Price, M.F., Quinn, C.H., Redpath, S., Reid, C., Stagl, S., Stringer, L. C., Termansen, M., Thorp, S., Tower…
Reilly, J., Melillo, J., Cai, Y., Kicklighter, D., Gurgel, A., Paltsev, S., Cronin, T., Sokolov, A., Schlosser, A., 2012. Using Land To Mitigate Climate Change: Hitting the Target, Recognizing the Trade-offs. Environmental Science & Technology 46, 5672–5679.
Rein, P., 2010. The development of sustainability standards in the sugar industry. Zuckerindustrie 135, 82–87.
Reinhard, J., Zah, R., 2011. Consequential life cycle assessment of the environmental impacts of an increased rapemethylester (RME) production in Switzerland. Biomass & Bioenergy 35, 2361–2373.
Reise, C., Musshoff, O., Granoszewski, K., Spiller, A., 2012. Which factors influence the expansion of bioenergy? An empirical study of the investment behaviours of German farmers. Ecological Economics 73, 133–141.
Ren, L.T., Liu, Z.X., Wei, T.Y., Xie, G.H., 2012. Evaluation of energy input and output of sweet sorghum grown as a bioenergy crop on coastal saline-alkali land. Energy 47, 166–173.
Rengsirikul, K., Kanjanakuha, A., Ishii, Y., Kangvansaichol, K., Sripichitt, P., Punsuvon, V., Vaithanomsat, P., Nakamanee, G., Tudsri, S., 2011. Potential forage and biomass production of newly introduced varieties of leucaena (Leucaena leucocephala (Lam.) de Wit.) in Thailand. Grassland Science 57, 94–100.
Rentizelas, A., Karellas, S., Kakaras, E., Tatsiopoulos, I., 2009. Comparative techno-economic analysis of ORC and gasification for bioenergy applications. Energy Conversion and Management 50, 674–681.
Resch, G., Held, A., Faber, T., Panzer, C., Toro, F., Haas, R., 2008. Potentials and prospects for renewable energies at global scale. Energy Policy 36, 4048–4056.
Resnick, D., Tarp, F., Thurlow, J., 2012. THE POLITICAL ECONOMY OF GREEN GROWTH: CASES FROM SOUTHERN AFRICA. Public Administration and Development 32, 215–228.
Richards, P.D., Myers, R.J., Swinton, S.M., Walker, R.T., 2012. Exchange rates, soybean supply response, and deforestation in South America. Global Environmental Change-Human and Policy Dimensions 22, 454–462.
Richter, G.M., Riche, A. B., Dailey, A.G., Gezan, S.A., Powlson, D.S., 2008. Is UK biofuel supply from Miscanthus water-limited? Soil Use and Management 24, 235–245.
Riffell, S., Verschuyl, J., Miller, D., Wigley, T. Bentley, 2012. Potential Biodiversity Response to Intercropping Herbaceous Biomass Crops on Forest Lands. Journal of Forestry 110, 42–47.
Riffell, S., Verschuyl, J., Miller, D., Wigley, T. Bently, 2011a. Biofuel harvests, coarse woody debris, and biodiversity - A meta-analysis. Forest Ecology and Management 261, 878–887.
Riffell, S., Verschuyl, J., Miller, D., Wigley, T. Bently, 2011b. A meta-analysis of bird and mammal response to short-rotation woody crops. Global Change Biology Bioenergy 3, 313–321.
Rios, S.D., Salvado, J., Farriol, X., Torras, C., 2012. Antifouling microfiltration strategies to harvest microalgae for biofuel. Bioresource Technology 119, 406–418.
Rist, L., Feintrenie, L., Levang, P., 2010. The livelihood impacts of oil palm: smallholders in Indonesia. Biodiversity and Conservation 19, 1009–1024.
Rittenburg, R.A., Kummel, M., Perramond, E.P., 2011. The local climate-development nexus: Jatropha and smallholder adaptation in Tamil Nadu, India. Climate and Development 3, 328–343.
Rittenhouse, T.A.G., MacFarland, D.M., Martin, K.J., Van Deelen, T.R., 2012. Downed wood associated with roundwood harvest, whole-tree harvest, and unharvested stands of aspen in Wisconsin. Forest Ecology and Management 266, 239–245.
Robertson, B., Pinstrup-Andersen, P., 2010. Global land acquisition: neo-colonialism or development opportunity? Food Security 2, 271–283.
Robertson, B.A., Doran, P.J., Loomis, L.R., Robertson, J.R., Schemske, D.W., 2011. Perennial biomass feedstocks enhance avian diversity. Global Change Biology Bioenergy 3, 235–246.
Robertson, B.A., Landis, D.A., Sillett, T.S., Loomis, E.R., Rice, R.A., 2013. Perennial Agroenergy Feedstocks as En Route Habitat for Spring Migratory Birds. Bioenergy Research 6, 311–320.
Robertson, B.A., Porter, C., Landis, D.A., Schemske, D.W., 2012. Agroenergy Crops Influence the Diversity, Biomass, and Guild Structure of Terrestrial Arthropod Communities. Bioenergy Research 5, 179–188.
Robu, T., Robu, A.D., Chiran, A., Gindu, E., 2009. STUDIES REGARDING THE POTENTIAL OF BIODIESEL PRODUCTION IN THE NORTH-EAST DEVELOPMENT REGION OF ROMANIA. Environmental Engineering and Management Journal 8, 1035–1038.
Rodrigues, G.S., Rodrigues, I.A., de Almeida Buschinelli, C.C., Ligo, M.A., Pires, A.M., 2009. Local Productive Arrangements for Biodiesel Production in Brazil - Environmental Assessment of Small-holder’s Integrated Oleaginous Crops Management. Journal of Agriculture and Rural Development in the Tropics and Subtropics 110, 59–71.
Rodriguez, L.F., Li, Changying, Khanna, M., Spaulding, A.D., Lin, Tao, Eckhofff, S.R., 2010. An engineering and economic evaluation of quick germ-quick fiber process for dry-grind ethanol facilities: Analysis. Bioresource Technology 101, 5282–5289.
Rodriguez, U.-P.E., Cabanilla, L.S., 2008. Sugar as a Biofuel: Implications for Philippine Agriculture and Food Security. Philippine Agricultural Scientist 91, 459–468.
Rogers, A., McDonald, K., Muehlbauer, M.F., Hoffman, A., Koenig, K., Newman, L., Taghavi, S., van der Lelie, D., 2012. Inoculation of hybrid poplar with the endophytic bacterium Enterobacter sp 638 increases biomass but does not impact leaf level physiology. Global Change Biology Bioenergy 4, 364–370.
Roman, M., Linner, B.-O., Mickwitz, P., 2012. Development policies as a vehicle for addressing climate change. Climate and Development 4, 251–260.
Romero Garcia, J.M., Acien Fernandez, F.G., Fernandez Sevilla, J.M., 2012. Development of a process for the production of L-amino-acids concentrates from microalgae by enzymatic hydrolysis. Bioresource Technology 112, 164–170.
Romijn, H.A., Caniels, M.C.J., 2011. The Jatropha biofuels sector in Tanzania 2005-2009: Evolution towards sustainability? Research Policy 40, 618–636.
Rorstad, P.K., Tromborg, E., Bergseng, E., Solberg, B., 2010. Combining GIS and Forest Modelling in Estimating Regional Supply of Harvest Residues in Norway. Silva Fennica 44, 435–451.
Rosa, L.P., de Campos, C.P., Muylaert de Araujo, M.S., 2009. Biofuel contribution to mitigate fossil fuel CO2 emissions: Comparing sugar cane ethanol in Brazil with corn ethanol and discussing land use for food production and deforestation. Journal of Renewable and Sustainable Energy 1.
Rosentrater, K.A., Kongar, E., 2009. Modeling the effects of pelleting on the logistics of distillers grains shipping. Bioresource Technology 100, 6550–6558.
Rossi, A.M., Hinrichs, C.C., 2011. Hope and skepticism: Farmer and local community views on the socio-economic benefits of agricultural bioenergy. Biomass & Bioenergy 35, 1418–1428.
Rowe, R.L., Hanley, M.E., Goulson, D., Clarke, D.J., Doncaster, C.P., Taylor, Gail, 2011. Potential benefits of commercial willow Short Rotation Coppice (SRC) for farm-scale plant and invertebrate communities in the agri-environment. Biomass & Bioenergy 35, 325–336.
Runge, C.F., Sheehan, J.J., Senauer, B., Foley, J., Gerber, J., Johnson, J.A., Polasky, S., Runge, C.P., 2012. Assessing the comparative productivity advantage of bioenergy feedstocks at different latitudes. Environmental Research Letters 7.
Ruttens, A., Boulet, J., Weyens, N., Smeets, K., Adriaensen, K., Meers, E., Van Slycken, S., Tack, F., Meiresonne, L., Thewys, T., Witters, N., Carleer, R., Dupae, J., Vangronsveld, J., 2011. SHORT ROTATION COPPICE CULTURE OF WILLOWS AND POPLARS AS ENERGY CROPS ON METAL CONTAMINATED AGRICULTURAL SOILS. International Journal of Phytoremediation 13, 194–207.
Saffih-Hdadi, K., Mary, B., 2008. Modeling consequences of straw residues export on soil organic carbon. Soil Biology & Biochemistry 40, 594–607.
Sahin, Y., 2011. Environmental impacts of biofuels. Energy Education Science and Technology Part a-Energy Science and Research 26, 129–142.
Sajdak, M., Velazquez-Marti, B., 2012. Estimation of pruned biomass form dendrometric parameters on urban forests: Case study of Sophora japonica. Renewable Energy 47, 188–193.
San Cristobal, J.R., 2011. Multi-criteria decision-making in the selection of a renewable energy project in Spain: The Vikor method. Renewable Energy 36, 498–502.
Sanchez-Segado, S., Lozano, L.J., de los Rios, A.P., Hernandez-Fernandez, F.J., Godinez, C., Juan, D., 2012. Process design and economic analysis of a hypothetical bioethanol production plant using carob pod as feedstock. Bioresource Technology 104, 324–328.
Sanders, Johan P. M., Annevelink, B., van der Hoeven, D., 2009. The development of biocommodities and the role of North West European ports in biomass chains. Biofuels Bioproducts & Biorefining-Biofpr 3, 395–409.
Santos, J.R., Barker, K., Zelinke, P.J., 2008. Sequential Decision-making in Interdependent Sectors with Multiobjective Inoperability Decision Trees: Application to Biofuel Subsidy Analysis. Economic Systems Research 20, 29–56.
Sapp, M., 2008. Biofuels and the bureaucratic beast. Biofuels Bioproducts & Biorefining-Biofpr 2, 12–15.
Saracoglu, N., 2010a. The Biomass Potential of Turkey for Energy Production: Part I. Energy Sources Part B-Economics Planning and Policy 5, 272–278.
Saracoglu, N., 2010b. The Biomass Potential of Turkey for Energy Production: Part II. Energy Sources Part B-Economics Planning and Policy 5, 384–389.
Sasaki, N., Knorr, W., Foster, D.R., Etoh, H., Ninomiya, H., Chay, S., Kim, Sophanarith, Sun, S., 2009. Woody biomass and bioenergy potentials in Southeast Asia between 1990 and 2020. Applied Energy 86, S140–S150.
Sathitsuksanoh, N., Zhu, Z., Zhang, Y.-H.P., 2012. Cellulose solvent- and organic solvent-based lignocellulose fractionation enabled efficient sugar release from a variety of lignocellulosic feedstocks. Bioresource Technology 117, 228–233.
Saunders, C., Kaye-Blake, W., Marshall, L., Greenhalgh, S., Pereira, M. de A., 2009. Impacts of a United States’ biofuel policy on New Zealand’s agricultural sector. Energy Policy 37, 3448–3454.
Sawangkeaw, R., Teeravitud, S., Piumsomboon, P., Ngamprasertsith, S., 2012. Biofuel production from crude palm oil with supercritical alcohols: Comparative LCA studies. Bioresource Technology 120, 6–12.
Scarlat, N., Blujdea, V., Dallemand, J.-F., 2011. Assessment of the availability of agricultural and forest residues for bioenergy production in Romania. Biomass & Bioenergy 35, 1995–2005.
Scarlat, N., Dallemand, J.-F., 2011. Recent developments of biofuels/bioenergy sustainability certification: A global overview. Energy Policy 39, 1630–1646.
Schaffel, S.B., La Rovere, E.L., 2010. The quest for eco-social efficiency in biofuels production in Brazil. Journal of Cleaner Production 18, 1663–1670.
Scheffran, J., BenDor, T., 2009. Bioenergy and land use: a spatial-agent dynamic model of energy crop production in Illinois. International Journal of Environment and Pollution 39, 4–27.
Scheidel, A., Sorman, A.H., 2012. Energy transitions and the global land rush: Ultimate drivers and persistent consequences. Global Environmental Change-Human and Policy Dimensions 22, 588–595.
Schmidt, Johannes, Leduc, Sylvain, Dotzauer, Erik, Kindermann, G., Schmid, Erwin, 2010. Cost-effective CO2 emission reduction through heat, power and biofuel production from woody biomass: A spatially explicit comparison of conversion technologies. Applied Energy 87, 2128–2141.
Schoneveld, G.C., German, L.A., Nutakor, E., 2011. Land-based Investments for Rural Development? A Grounded Analysis of the Local Impacts of Biofuel Feedstock Plantations in Ghana. Ecology and Society 16.
Schornagel, J., Niele, F., Worrell, E., Boggemann, M., 2012. Water accounting for (agro)industrial operations and its application to energy pathways. Resources Conservation and Recycling 61, 1–15.
Schreurs, E., Voets, T., Thewys, T., 2011. GIS-based assessment of the biomass potential from phytoremediation of contaminated agricultural land in the Campine region in Belgium. Biomass & Bioenergy 35, 4469–4480.
Schroeder-Moreno, M.S., Greaver, T.L., Wang, Shuxin, Hu, S., Rufty, T.W., 2012. Mycorrhizal-mediated nitrogen acquisition in switchgrass under elevated temperatures and N enrichment. Global Change Biology Bioenergy 4, 266–276.
Schubert, R., Blasch, J., 2010. Sustainability standards for bioenergy-A means to reduce climate change risks? Energy Policy 38, 2797–2805.
Schut, M., Slingerland, M., Locke, A., 2010. Biofuel developments in Mozambique. Update and analysis of policy, potential and reality. Energy Policy 38, 5151–5165.
Schut, M., van Paassen, A., Leeuwis, C., Bos, S., Leonardo, W., Lerner, A., 2011. Space for innovation for sustainable community-based biofuel production and use: Lessons learned for policy from Nhambita community, Mozambique. Energy Policy 39, 5116–5128.
Schwaiger, H., Tuerk, A., Pena, N., Sijm, Jos, Arrasto, A., Kettner, C., 2012. The future European Emission Trading Scheme and its impact on biomass use. Biomass & Bioenergy 38, 102–108.
Schweers, W., Bai, Z., Campbell, E., Hennenberg, K., Fritsche, U., Mang, H.-P., Lucas, M., Li, Zifu, Scanlon, A., Chen, H., Zhihao, Q., Cai, D., Jin, Y., Zhang, Jun, Tu, L., Gemmer, M., Jiang, T., Zhang, N., 2011. Identification of potential areas for biomass production in China: Discussion of a recent approach and future challenges. Biomass & Bioenergy 35, 2268–2279.
Scott, James A., Ho, W., Dey, P.K., 2012. A review of multi-criteria decision-making methods for bioenergy systems. Energy 42, 146–156.
Scott, P.T., Pregelj, L., Chen, N., Hadler, J.S., Djordjevic, M.A., Gresshoff, P.M., 2008. Pongamia pinnata: An Untapped Resource for the Biofuels Industry of the Future. Bioenergy Research 1, 2–11.
Secchi, S., Kurkalova, L., Gassman, P.W., Hart, C., 2011. Land use change in a biofuels hotspot: The case of Iowa, USA. Biomass & Bioenergy 35, 2391–2400.
Selbas, R., 2011. Experimental analysis of heat transfer coefficient in the plate heat exchanger. Energy Education Science and Technology Part a-Energy Science and Research 27, 367–374.
Selfa, T., Kulcsar, L., Bain, C., Goe, R., Middendorf, G., 2011. Biofuels Bonanza?: Exploring community perceptions of the promises and perils of biofuels production. Biomass & Bioenergy 35, 1379–1389.
Sen, S.M., Binder, J.B., Raines, R.T., Maravelias, C.T., 2012. Conversion of biomass to sugars via ionic liquid hydrolysis: process synthesis and economic evaluation. Biofuels Bioproducts & Biorefining-Biofpr 6, 444–452.
Sendich, E.D., Dale, B.E., 2009. Environmental and economic analysis of the fully integrated biorefinery. Global Change Biology Bioenergy 1, 331–345.
Sengers, F., Raven, R.P.J.M., Van Venrooij, A., 2010. From riches to rags: Biofuels, media discourses, and resistance to sustainable energy technologies. Energy Policy 38, 5013–5027.
Sevigne Itoiz, E., Fuentes-Gruenewald, C., Gasol, C. M., Garces, E., Alacid, E., Rossi, S., Rieradevall, J., 2012. Energy balance and environmental impact analysis of marine microalgal biomass production for biodiesel generation in a photobioreactor pilot plant. Biomass & Bioenergy 39, 324–335.
Sevim, C., 2011. Economic Evaluation of PWR, BWR and PHWR Nuclear Power Plants for Turkey. Energy Education Science and Technology Part a-Energy Science and Research 27, 169–174.
Shang, H., Scott, J. A., Ross, G.M., Shepherd, S., 2010. A Dynamic Temperature Model of Mine Water-Fed Raceways Used for Microalgae Biofuel Production. Environmental Progress & Sustainable Energy 29, 510–516.
Sharma, Y., Parnas, R., Li, B., 2011. Bioenergy production from glycerol in hydrogen producing bioreactors (HPBs) and microbial fuel cells (MFCs). International Journal of Hydrogen Energy 36, 3853–3861.
Shastri, Y., Rodriguez, L., Hansen, A., Ting, K.C., 2011. Agent-Based Analysis of Biomass Feedstock Production Dynamics. Bioenergy Research 4, 258–275.
Shen, Y., Yuan, W., Pei, Z.J., Wu, Q., Mao, E., 2009. MICROALGAE MASS PRODUCTION METHODS. Transactions of the Asabe 52, 1275–1287.
Shiferaw, B., Prasanna, B.M., Hellin, J., Baenziger, M., 2011. Crops that feed the world 6. Past successes and future challenges to the role played by maize in global food security. Food Security 3, 307–327.
Shinoji, P., Raju, S.S., Joshi, P.K., 2011. India’s biofuels production programme: need for prioritizing the alternative options. Indian Journal of Agricultural Sciences 81, 391–397.
Shivan, G.C., Mehmood, S.R., 2010. Factors influencing nonindustrial private forest landowners’ policy preference for promoting bioenergy. Forest Policy and Economics 12, 581–588.
Shivan, G.C., Mehmood, S.R., 2012. Determinants of nonindustrial private forest landowner willingness to accept price offers for woody biomass. Forest Policy and Economics 25, 47–55.
Shivan, G.C., Potter-Witter, K., 2011. Status of Michigan’s Forest Products Industry in the Changing Market Environment. Forest Products Journal 61, 77–82.
Shukla, P.R., Dhar, S., Fujino, J., 2010. Renewable energy and low carbon economy transition in India. Journal of Renewable and Sustainable Energy 2.
Silalertruksa, T., Gheewala, S.H., Huenecke, K., Fritsche, Uwe R., 2012. Biofuels and employment effects: Implications for socio-economic development in Thailand. Biomass & Bioenergy 46, 409–418.
Silva Lora, E.E., Escobar Palacio, J.C., Rocha, M.H., Grillo Reno, M.L., Venturini, O.J., Almazan del Olmo, O., 2011. Issues to consider, existing tools and constraints in biofuels sustainability assessments. Energy 36, 2097–2110.
Simberloff, D., 2008. Invasion Biologists and the Biofuels Boom: Cassandras or Colleagues? Weed Science 56, 867–872.
Simon, D., Tyner, W.E., Jacquet, Florence, 2010. Economic Analysis of the Potential of Cellulosic Biomass Available in France from Agricultural Residue and Energy Crops. Bioenergy Research 3, 183–193.
Simon, S., Wiegmann, Kirsten, 2009. Modelling sustainable bioenergy potentials from agriculture for Germany and Eastern European countries. Biomass & Bioenergy 33, 603–609.
Simpson, T.W., Sharpley, A.N., Howarth, R.W., Paerl, H.W., Mankin, K.R., 2008. The new gold rush: Fueling ethanol production while protecting water quality. Journal of Environmental Quality 37, 318–324.
Sing, S.F., Isdepsky, A., Borowitzka, Michael A., Moheimani, N.R., 2013. Production of biofuels from microalgae. Mitigation and Adaptation Strategies for Global Change 18, 47–72.
Singh, M.P., Erickson, J.E., Sollenberger, L. E., Woodard, K. R., Vendramini, J. M. B., Fedenko, J.R., 2012. Mineral composition and biomass partitioning of sweet sorghum grown for bioenergy in the southeastern USA. Biomass & Bioenergy 47, 1–8.
Sjolie, H.K., Latta, G.S., Adams, D.M., Solberg, B., 2011. Impacts of agent information assumptions in forest sector modeling. Journal of Forest Economics 17, 169–184.
Skarlis, S., Kondili, E., Kaldellis, J. K., 2012. Small-scale biodiesel production economics: a case study focus on Crete Island. Journal of Cleaner Production 20, 20–26.
Sklavounos, E., Iakovlev, M., Yamamoto, M., Terasvuori, L., Jurgens, G., Granstrom, T., van Heiningen, Adriaan, 2011. Conditioning of SO2-ethanol-water spent liquor from spruce for the production of chemicals by ABE fermentation. Holzforschung 65, 551–558.
Skutsch, M., de los Rios, E., Solis, S., Riegelhaupt, E., Hinojosa, D., Gerfert, S., Gao, Y., Masera, O., 2011. Jatropha in Mexico: Environmental and Social Impacts of an Incipient Biofuel Program. Ecology and Society 16.
Slater, S., Keegstra, K., Donohue, T.J., 2010. The US Department of Energy Great Lakes Bioenergy Research Center: Midwestern Biomass as a Resource for Renewable Fuels. Bioenergy Research 3, 3–5.
Smeets, E.M.W., Faaij, Andre P. C., 2010. The impact of sustainability criteria on the costs and potentials of bioenergy production - Applied for case studies in Brazil and Ukraine. Biomass & Bioenergy 34, 319–333.
Smith, D.N., 2010. THE WAY WE THINK: ETHICS, HEALTH AND THE ENVIRONMENT IN INTERNATIONAL BUSINESS. Asian Journal of Wto & International Health Law and Policy 5, 25–52.
Smith, R.G., Gross, K.L., Robertson, G. Philip, 2008. Effects of crop diversity on agroecosystem function: Crop yield response. Ecosystems 11, 355–366.
Sodhi, N.S., Koh, L.P., Clements, R., Wanger, T.C., Hill, J.K., Hamer, K.C., Clough, Y., Tscharntke, T., Posa, M.R.C., Lee, T.M., 2010. Conserving Southeast Asian forest biodiversity in human-modified landscapes. Biological Conservation 143, 2375–2384.
Soldatos, P., Lychnaras, V., Panoutsou, Calliope, Cosentino, S.L., 2010. Economic viability of energy crops in the EU: the farmer’s point of view. Biofuels Bioproducts & Biorefining-Biofpr 4, 637–657.
Song, N., Aguilar, F.X., Shifley, S.R., Goerndt, M.E., 2012. Factors affecting wood energy consumption by US households. Energy Economics 34, 389–397.
Souza, D. de P., Mendonca, F.M., Alves Nunes, K.R., Valle, R., 2012. Environmental and Socioeconomic Analysis of Producing Biodiesel from Used Cooking Oil in Rio de Janeiro The Case of the Copacabana District. Journal of Industrial Ecology 16, 655–664.
Sparks, G.D., Ortmann, G.F., Lagrange, L., 2011a. AN ECONOMIC EVALUATION OF SOYBEAN-BASED BIODIESEL PRODUCTION ON COMMERCIAL FARMS IN KWAZULU-NATAL, SOUTH AFRICA. Agrekon 50, 68–89.
Sparks, G.D., Ortmann, G.F., Lyne, M.C., 2011b. A NORMATIVE ECONOMIC ANALYSIS OF COOPERATIVE BIODIESEL PRODUCTION USING SOYBEANS PRODUCED BY SMALLHOLDERS IN KWAZULU-NATAL, SOUTH AFRICA. Agrekon 50, 51–67.
Sparovek, G., Berndes, G., Klug, I.L.F., Barretto, A.G.O.P., 2010. Brazilian Agriculture and Environmental Legislation: Status and Future Challenges. Environmental Science & Technology 44, 6046–6053.
Stasko, T.H., Conrado, R.J., Wankerl, A., Labatut, R., Tasseff, R., Mannion, J.T., Gao, H.O., Sanborn, S.D., Knott, G., 2011. Mapping woody-biomass supply costs using forest inventory and competing industry data. Biomass & Bioenergy 35, 263–271.
Stephen, J.D., Mabee, W.E., Saddler, J.N., 2012. Will second-generation ethanol be able to compete with first-generation ethanol? Opportunities for cost reduction. Biofuels Bioproducts & Biorefining-Biofpr 6, 159–176.
Stephenson, A.L., Dennis, J.S., Scott, S.A., 2008. Improving the sustainability of the production of biodiesel from oilseed rape in the UK. Process Safety and Environmental Protection 86, 427–440.
Stewart, A., Hayes, R., 2011. Ryegrass breeding - balancing trait priorities. Irish Journal of Agricultural and Food Research 50, 31–46.
Stidham, M., Simon-Brown, V., 2011. Stakeholder perspectives on converting forest biomass to energy in Oregon, USA. Biomass & Bioenergy 35, 203–213.
Stille, L., Smeets, E., Wicke, B., Singh, R., Singh, G., 2011. The economic performance of four (agro-) forestry systems on alkaline soils in the state of Haryana in India. Energy for Sustainable Development 15, 388–397.
Stoffers, C., 2010. Plate condensers and reboilers open up new possibilities in distillation systems. International Sugar Journal 112, 420–423.
Stoica, A., Sandberg, M., Holby, O., 2009. Energy use and recovery strategies within wastewater treatment and sludge handling at pulp and paper mills. Bioresource Technology 100, 3497–3505.
Straub, C., Koch, B., 2011. Enhancement of bioenergy estimations within forests using airborne laser scanning and multispectral line scanner data. Biomass & Bioenergy 35, 3561–3574.
Strullu, L., Cadoux, S., Preudhomme, M., Jeuffroy, M.-H., Beaudoin, N., 2011. Biomass production and nitrogen accumulation and remobilisation by Miscanthus x giganteus as influenced by nitrogen stocks in belowground organs. Field Crops Research 121, 381–391.
Strydom, D.B., Meyer, F., Taljaard, P.R., Willemse, B.J., 2010. THE IMPACT OF MAIZE-BASED ETHANOL PRODUCTION ON THE COMPETITIVENESS OF THE SOUTH AFRICAN ANIMAL FEED INDUSTRY. Agrekon 49, 267–292.
Stuermer, B., Schmidt, J., Schmid, E., Sinabell, F., 2013. Implications of agricultural bioenergy crop production in a land constrained economy - The example of Austria. Land Use Policy 30, 570–581.
Stupak, I., Lattimore, B., Titus, Brian D., Smith, C. Tattersall, 2011. Criteria and indicators for sustainable forest fuel production and harvesting: A review of current standards for sustainable forest management. Biomass & Bioenergy 35, 3287–3308.
Suadicani, K., Talbot, Bruce, 2010. Extracting and chipping hardwood crowns for energy. Scandinavian Journal of Forest Research 25, 455–461.
Subhadra, B.G., 2010. Sustainability of algal biofuel production using integrated renewable energy park (IREP) and algal biorefinery approach. Energy Policy 38, 5892–5901.
Subhadra, B.G., 2011. Water management policies for the algal biofuel sector in the Southwestern United States. Applied Energy 88, 3492–3498.
Subhadra, B.G., Edwards, M., 2011. Coproduct market analysis and water footprint of simulated commercial algal biorefineries. Applied Energy 88, 3515–3523.
Sudmeyer, R.A., Daniels, T., Jones, H., Huxtable, D., 2012. The extent and cost of mallee-crop competition in unharvested carbon sequestration and harvested mallee biomass agroforestry systems. Crop & Pasture Science 63, 555–569.
Suer, P., Andersson-Skold, Y., 2011. Biofuel or excavation? - Life cycle assessment (LCA) of soil remediation options. Biomass & Bioenergy 35, 969–981.
Suh, K., Suh, S., 2010. ECONOMIC AND ENVIRONMENTAL IMPLICATIONS OF CORN STOVER DENSIFICATION OPTIONS FOR BIOFUEL IN MINNESOTA. Transactions of the Asabe 53, 1183–1192.
Sullivan, T.P., Sullivan, D.S., Lindgren, P.M.F., Ransome, D.B., Bull, J.G., Ristea, C., 2011. Bioenergy or biodiversity? Woody debris structures and maintenance of red-backed voles on clearcuts. Biomass & Bioenergy 35, 4390–4398.
Sun, A., Davis, R., Starbuck, M., Ben-Amotz, A., Pate, R., Pienkos, P.T., 2011. Comparative cost analysis of algal oil production for biofuels. Energy 36, 5169–5179.
Surie, G., 2013. Innovating via emergent technology and distributed organization: A case of biofuel production in India. Technological Forecasting and Social Change 80, 253–266.
Susaeta, A., Alavalapati, J., Lal, P., Matta, J.R., Mercer, E., 2010. Assessing Public Preferences for Forest Biomass Based Energy in the Southern United States. Environmental Management 45, 697–710.
Susaeta, A., Lal, P., Alavalapati, J., Mercer, E., Carter, D., 2012. Economics of intercropping loblolly pine and switchgrass for bioenergy markets in the southeastern United States. Agroforestry Systems 86, 287–298.
Sutherland, W.J., Bailey, M.J., Bainbridge, I.P., Brereton, T., Dick, J.T.A., Drewitt, J., Dulvy, N.K., Dusic, N.R., Freckleton, R.P., Gaston, K.J., Gilder, P.M., Green, R.E., Heathwaite, A.L., Johnson, S.M., Macdonald, D.W., Mitchell, Roger, Osborn, D., Owen, R.P., Pretty, J., Prior, S.V., Prosser, H., Pullin, A.S., Rose, P., Stott, A., Tew, T., Thomas, C.D., Thompson, D.B.A., Vickery, J.A., Wal…
Suurs, R.A.A., Hekkert, M.P., 2009. Competition between first and second generation technologies: Lessons from the formation of a biofuels innovation system in the Netherlands. Energy 34, 669–679.
Swinbank, A., Tranter, R., Jones, P., 2011. Mandates, buyouts and fuel-tax rebates: Some economic aspects of biofuel policies using the UK as an example. Energy Policy 39, 1249–1253.
Taheripour, F., Hertel, T.W., Tyner, W.E., Beckman, J.F., Birur, D.K., 2010. Biofuels and their by-products: Global economic and environmental implications. Biomass & Bioenergy 34, 278–289.
Tait, J., 2011. The ethics of biofuels. Global Change Biology Bioenergy 3, 271–275.
Takara, D., Nitayavardhana, S., Munasinghe, P., Surendra, K.C., Khanal, S.K., 2012. Sustainable Bioenergy from Biofuel-derived Residues. Water Environment Research 84, 1568–1585.
Takeda, H., Yoneyama, F., Kawai, S., Hashimoto, W., Murata, K., 2011. Bioethanol production from marine biomass alginate by metabolically engineered bacteria. Energy & Environmental Science 4, 2575–2581.
Talamini, E., Caldarelli, C.E., Wubben, E.F.M., Dewes, H., 2012. The composition and impact of stakeholders’ agendas on US ethanol production. Energy Policy 50, 647–658.
Talbot, B., Ackerman, P.A., 2009. Renewable energy: the potential opportunities and obligations of plantation forestry. Southern Forests 71, 79–83.
Talens Peiro, L., Villalba Mendez, G., Sciubba, E., Gabarrell i Durany, X., 2010. Extended exergy accounting applied to biodiesel production. Energy 35, 2861–2869.
Tan, Z., Liu, S., Bliss, N., Tieszen, L.L., 2012. Current and potential sustainable corn stover feedstock for biofuel production in the United States. Biomass & Bioenergy 47, 372–386.
Tao, J., Dai, C., Jiang, B., 2009. THE CURRENT STATUS AND PROSPECT OF BIODIESEL. Energy & Environment 20-21, 1397–1405.
Tasios, N., Apostolaki, E., Capros, P., De Vita, A., 2013. Analyzing the bio-energy supply system in the context of the 20-20-20 targets and the 2050 decarbonization targets in the EU. Biofuels Bioproducts & Biorefining-Biofpr 7, 126–146.
Teetor, V.H., Duclos, D.V., Wittenberg, E.T., Young, K.M., Chawhuaymak, J., Riley, M.R., Ray, D.T., 2011. Effects of planting date on sugar and ethanol yield of sweet sorghum grown in Arizona. Industrial Crops and Products 34, 1293–1300.
Tenkorang, F., Lowenberg-DeBoer, J., 2009. Forecasting long-term global fertilizer demand. Nutrient Cycling in Agroecosystems 83, 233–247.
Ter Veld, F., 2012. Beyond the Fossil Fuel Era: On the Feasibility of Sustainable Electricity Generation Using Biogas from Microalgae. Energy & Fuels 26, 3882–3890.
Theerarattananoon, K., Wu, X., Staggenborg, S., Propheter, J., Madl, R., Wang, D., 2010. EVALUATION AND CHARACTERIZATION OF SORGHUM BIOMASS AS FEEDSTOCK FOR SUGAR PRODUCTION. Transactions of the Asabe 53, 509–525.
Thelen, K.D., Gao, J., Hoben, J., Qian, L., Saffron, C., Withers, K., 2012. A spreadsheet-based model for teaching the agronomic, economic, and environmental aspects of bioenergy cropping systems. Computers and Electronics in Agriculture 85, 157–163.
Thiffault, E., Pare, D., Brais, S., Titus, Brian D., 2010. Intensive biomass removals and site productivity in Canada: A review of relevant issues. Forestry Chronicle 86, 36–42.
Thompson, W., Meyer, S., Green, T., 2010. The US biodiesel use mandate and biodiesel feedstock markets. Biomass & Bioenergy 34, 883–889.
Thorburn, P.J., Biggs, J.S., Webster, A.J., Biggs, I.M., 2011. An improved way to determine nitrogen fertiliser requirements of sugarcane crops to meet global environmental challenges. Plant and Soil 339, 51–67.
Thornley, P., Rogers, J., Huang, Ye, 2008. Quantification of employment from biomass power plants. Renewable Energy 33, 1922–1927.
Tica, S., Filipovic, S., Zivanovic, P., Milovanovic, B., 2010. Test run of biodiesel in public transport system in Belgrade. Energy Policy 38, 7014–7020.
Timilsina, G.R., Chisari, O.O., Romero, C.A., 2013. Economy-wide impacts of biofuels in Argentina. Energy Policy 55, 636–647.
Timmons, D.S., 2012. Estimating a Technically Feasible Switchgrass Supply Function: a Western Massachusetts Example. Bioenergy Research 5, 236–246.
Tirado, M.C., Cohen, M. J., Aberman, N., Meerman, J., Thompson, B., 2010. Addressing the challenges of climate change and biofuel production for food and nutrition security. Food Research International 43, 1729–1744.
Tittmann, P.W., Parker, N.C., Hart, Q.J., Jenkins, B.M., 2010. A spatially explicit techno-economic model of bioenergy and biofuels production in California. Journal of Transport Geography 18, 715–728.
Tiwary, A., Colls, J., 2010. Mitigating secondary aerosol generation potentials from biofuel use in the energy sector. Science of the Total Environment 408, 607–616.
Toller, S., Karrman, E., Gustafsson, J.P., Magnusson, Y., 2009. Environmental assessment of incinerator residue utilisation. Waste Management 29, 2071–2077.
Tomei, J., Semino, S., Paul, H., Joensen, L., Monti, M., Jelsoe, E., 2010. Soy production and certification: the case of Argentinean soy-based biodiesel. Mitigation and Adaptation Strategies for Global Change 15, 371–394.
Tomei, J., Upham, P., 2009. Argentinean soy-based biodiesel: An introduction to production and impacts. Energy Policy 37, 3890–3898.
Tomic, F., Kricica, T., Matic, S., Simunic, I., Voca, N., Petosic, D., 2011. POTENTIALS FOR BIOFUEL PRODUCTION IN CROATIA, WITH RESPECT TO THE PROVISIONS SET OUT BY THE EUROPEAN UNION. Journal of Environmental Protection and Ecology 12, 1121–1131.
Tonn, B., Thumm, U., Claupein, W., 2010. Semi-natural grassland biomass for combustion: influence of botanical composition, harvest date and site conditions on fuel composition. Grass and Forage Science 65, 383–397.
Torchio, M.F., Santarelli, M.G., 2010. Energy, environmental and economic comparison of different powertrain/fuel options using well-to-wheels assessment, energy and external costs European market analysis. Energy 35, 4156–4171.
Tran, N., Illukpitiya, P., Yanagida, J.F., Ogoshi, R., 2011. Optimizing biofuel production: An economic analysis for selected biofuel feedstock production in Hawaii. Biomass & Bioenergy 35, 1756–1764.
Trindade, S.C., 2009. The Sustainability of Biofuels Depends on International Trade. Energy Sources Part a-Recovery Utilization and Environmental Effects 31, 1680–1686.
Tromborg, E., Bolkesjo, T.F., Solberg, B., 2008. Biomass market and trade in Norway: Status and future prospects. Biomass & Bioenergy 32, 660–671.
Tsao, C.-C., Campbell, J. E., Mena-Carrasco, M., Spak, S.N., Carmichael, G.R., Chen, Y., 2012. Biofuels That Cause Land-Use Change May Have Much Larger Non-GHG Air Quality Emissions Than Fossil Fuels. Environmental Science & Technology 46, 10835–10841.
Tscharntke, T., Clough, Y., Wanger, T.C., Jackson, L., Motzke, I., Perfecto, I., Vandermeer, J., Whitbread, A., 2012. Global food security, biodiversity conservation and the future of agricultural intensification. Biological Conservation 151, 53–59.
Tsoutsos, T., Kouloumpis, V., Zafiris, T., Foteinis, S., 2010. Life Cycle Assessment for biodiesel production under Greek climate conditions. Journal of Cleaner Production 18, 328–335.
Turner, J., Lambert, M.J., 2011. Analysis of nutrient depletion in a radiata pine plantation. Forest Ecology and Management 262, 1327–1336.
Tyndall, J.C., Berg, E.J., Colletti, J.P., 2011a. Corn stover as a biofuel feedstock in Iowa’s bio-economy: An Iowa farmer survey. Biomass & Bioenergy 35, 1485–1495.
Tyndall, J.C., Schulte, L.A., Hall, R.B., 2011b. Expanding the US Cornbelt Biomass Portfolio: Forester Perceptions of the Potential for Woody Biomass. Small-Scale Forestry 10, 287–303.
Tyner, W.E., 2010. The integration of energy and agricultural markets. Agricultural Economics 41, 193–201.
Tzanakakis, V.A., Chatzakis, M.K., Angelakis, A.N., 2012. Energetic environmental and economic assessment of three tree species and one herbaceous crop irrigated with primary treated sewage effluent. Biomass & Bioenergy 47, 115–124.
Ulgiati, S., Ascione, M., Bargigli, S., Cherubini, F., Franzese, P. P., Raugei, M., Viglia, S., Zucaro, A., 2011. Material, energy and environmental performance of technological and social systems under a Life Cycle Assessment perspective. Ecological Modelling 222, 176–189.
Upham, P., 2009. Applying environmental-behaviour concepts to renewable energy siting controversy: Reflections on a longitudinal bioenergy case study. Energy Policy 37, 4273–4283.
Upham, P., Riesch, H., Tomei, J., Thornley, P., 2011a. The sustainability of forestry biomass supply for EU bioenergy: A post-normal approach to environmental risk and uncertainty. Environmental Science & Policy 14, 510–518.
Upham, P., Tomei, J., Dendler, L., 2011b. Governance and legitimacy aspects of the UK biofuel carbon and sustainability reporting system. Energy Policy 39, 2669–2678.
Urban, B., von Haaren, C., Kanning, H., Krahl, J., Munack, A., 2012. Spatially differentiated examination of biodiversity in LCA (Life Cycle Assessment) on national scale exemplified by biofuels. Landbauforschung 62, 65–75.
Urbaniec, K., Friedl, A., Huisingh, D., Claassen, P., 2010. Hydrogen for a sustainable global economy. Journal of Cleaner Production 18, S1–S3.
Uriarte, M., Yackulic, C.B., Cooper, T., Flynn, D., Cortes, M., Crk, T., Cullman, G., McGinty, M., Sircely, J., 2009. Expansion of sugarcane production in Sao Paulo, Brazil: Implications for fire occurrence and respiratory health. Agriculture Ecosystems & Environment 132, 48–56.
Valentin, C., Agus, F., Alamban, R., Boosaner, A., Bricquet, J.P., Chaplot, V., de Guzman, T., de Rouw, A., Janeau, J.L., Orange, D., Phachomphonh, K., Phai, D.D., Podwojewski, P., Ribolzi, O., Silvera, N., Subagyono, K., Thiebaux, J.P., Toan, T.D., Vadari, T., 2008. Runoff and sediment losses from 27 upland catchments in Southeast Asia: Impact of rapid land use changes and conservation practices…
Valigore, J.M., Gostomski, P.A., Wareham, D.G., O’Sullivan, A.D., 2012. Effects of hydraulic and solids retention times on productivity and settleability of microbial (microalgal-bacterial) biomass grown on primary treated wastewater as a biofuel feedstock. Water Research 46, 2957–2964.
Vamvuka, D., 2009. Comparative fixed/fluidized bed experiments for the thermal behaviour and environmental impact of olive kernel ash. Renewable Energy 34, 158–164.
Van Dam, J., Faaij, A. P. C., Lewandowski, I., Van Zeebroeck, B., 2009. Options of biofuel trade from Central and Eastern to Western European countries. Biomass & Bioenergy 33, 728–744.
Van Dam, J., Junginger, M., 2011. Striving to further harmonization of sustainability criteria for bioenergy in Europe: Recommendations from a stakeholder questionnaire. Energy Policy 39, 4051–4066.
Van Dam, Jinke, Junginger, Martin, Faaij, A., Jurgens, I., Best, G., Fritsche, U., 2008. Overview of recent developments in sustainable biomass certification. Biomass & Bioenergy 32, 749–780.
Van de Velde, L., Vandermeulen, V., Van Huylenbroeck, G., Verbeke, W., 2011. Consumer information (in) sufficiency in relation to biofuels: determinants and impact. Biofuels Bioproducts & Biorefining-Biofpr 5, 125–131.
Van de Velde, L., Verbeke, W., Popp, M., Van Huylenbroeck, G., 2010. The importance of message framing for providing information about sustainability and environmental aspects of energy. Energy Policy 38, 5541–5549.
Van der Hilst, F., Dornburg, V., Sanders, J. P. M., Elbersen, B., Graves, A., Turkenburg, W.C., Elbersen, H. W., van Dam, J.M.C., Faaij, A. P. C., 2010. Potential, spatial distribution and economic performance of regional biomass chains: The North of the Netherlands as example. Agricultural Systems 103, 403–417.
Van der Hilst, Floor, Faaij, Andre P. C., 2012. Spatiotemporal cost-supply curves for bioenergy production in Mozambique. Biofuels Bioproducts & Biorefining-Biofpr 6, 405–430.
Van der Horst, D., Evans, J., 2010. Carbon Claims and Energy Landscapes: Exploring the Political Ecology of Biomass. Landscape Research 35, 173–193.
Van der Horst, D., Vermeylen, S., 2011. Spatial scale and social impacts of biofuel production. Biomass & Bioenergy 35, 2435–2443.
Van der Velde, M., Bouraoui, F., Aloe, A., 2009. Pan-European regional-scale modelling of water and N efficiencies of rapeseed cultivation for biodiesel production. Global Change Biology 15, 24–37.
Van der Zaag, P., Gupta, J., Darvis, L.P., 2009. HESS Opinions “Urgent water challenges are not sufficiently researched”. Hydrology and Earth System Sciences 13, 905–912.
Van Eijck, J., Romijn, H., 2008. Prospects for Jatropha biofuels in Tanzania: An analysis with Strategic Niche Management. Energy Policy 36, 311–325.
Van Eijck, J., Smeets, E., Faaij, A., 2012. The economic performance of jatropha, cassava and Eucalyptus production systems for energy in an East African smallholder setting. Global Change Biology Bioenergy 4, 828–845.
Van Stralen, J.N.P., Uslu, A., Dalla Longa, F., Panoutsou, Calliope, 2013. The role of biomass in heat, electricity, and transport markets in the EU27 under different scenarios. Biofuels Bioproducts & Biorefining-Biofpr 7, 147–163.
Van Vliet, N., Mertz, O., Heinimann, A., Langanke, T., Pascual, U., Schmook, B., Adams, C., Schmidt-Vogt, D., Messerli, P., Leisz, S., Castella, J.-C., Jorgensen, L., Birch-Thomsen, T., Hett, C., Bruun, T.B., Ickowitz, A., Vu, K.C., Yasuyuki, K., Fox, J., Padoch, C., Dressler, W., Ziegler, A.D., 2012. Trends, drivers and impacts of changes in swidden cultivation in tropical forest-agriculture fro…
Van Vuuren, D. P., Nakicenovic, N., Riahi, K., Brew-Hammond, A., Kammen, D., Modi, V., Nilsson, M., Smith, K.R., 2012. An energy vision: the transformation towards sustainability - interconnected challenges and solutions. Current Opinion in Environmental Sustainability 4, 18–34.
Van Vuuren, Detlef P., Bellevrat, E., Kitous, A., Isaac, M., 2010. Bio-Energy Use and Low Stabilization Scenarios. Energy Journal 31, 193–221.
Van Vuuren, Detlef P., van Vliet, J., Stehfest, E., 2009. Future bio-energy potential under various natural constraints. Energy Policy 37, 4220–4230.
Vanguelova, E., Pitman, R., Luiro, J., Helmisaari, H.-S., 2010. Long term effects of whole tree harvesting on soil carbon and nutrient sustainability in the UK. Biogeochemistry 101, 43–59.
VanLoocke, A., Twine, T.E., Zeri, M., Bernacchi, C.J., 2012. A regional comparison of water use efficiency for miscanthus, switchgrass and maize. Agricultural and Forest Meteorology 164, 82–95.
Varvel, G. E., Wilhelm, W.W., 2008. Soil carbon levels in irrigated western Corn Belt rotations. Agronomy Journal 100, 1180–1184.
Vasseur, C., Bougaran, G., Garnier, M., Hamelin, J., Leboulanger, C., Le Chevanton, M., Mostajir, B., Sialve, B., Steyer, J.-P., Fouilland, E., 2012. Carbon conversion efficiency and population dynamics of a marine algae-bacteria consortium growing on simplified synthetic digestate: First step in a bioprocess coupling algal production and anaerobic digestion. Bioresource Technology 119, 79–87.
Velazquez-Marti, B., Fernandez-Gonzalez, E., Lopez-Cortes, I., Salazar-Hernandez, D.M., 2011. Quantification of the residual biomass obtained from pruning of trees in Mediterranean almond groves. Renewable Energy 36, 621–626.
Venteris, E.R., Skaggs, R.L., Coleman, A.M., Wigmosta, M.S., 2012. An assessment of land availability and price in the coterminous United States for conversion to algal biofuel production. Biomass & Bioenergy 47, 483–497.
Vermeulen, S., Cotula, L., 2010. Over the heads of local people: consultation, consent, and recompense in large-scale land deals for biofuels projects in Africa. Journal of Peasant Studies 37, 899–916.
Vico, G., Porporato, A., 2011. From rainfed agriculture to stress-avoidance irrigation: II. Sustainability, crop yield, and profitability. Advances in Water Resources 34, 272–281.
Victorsson, J., Jonsell, M., 2013. Ecological traps and habitat loss, stump extraction and its effects on saproxylic beetles. Forest Ecology and Management 290, 22–29.
Vieira Costa, J.A., de Morais, M.G., 2011. The role of biochemical engineering in the production of biofuels from microalgae. Bioresource Technology 102, 2–9.
Viggiano, A., Magi, V., 2012. A comprehensive investigation on the emissions of ethanol HCCI engines. Applied Energy 93, 277–287.
Viikari, L., Vehmaanpera, J., Koivula, A., 2012. Lignocellulosic ethanol: From science to industry. Biomass & Bioenergy 46, 13–24.
Visseren-Hamakers, I.J., Arts, B., Glasbergen, P., 2011. Interaction Management by Partnerships: The Case of Biodiversity and Climate Change. Global Environmental Politics 11, 89–+.
Vlysidis, A., Binns, M., Webb, C., Theodoropoulos, C., 2011. A techno-economic analysis of biodiesel biorefineries: Assessment of integrated designs for the co-production of fuels and chemicals. Energy 36, 4671–4683.
Vogt, K.A., Vogt, D.J., Patel-Weynand, T., Upadhye, R., Edlund, D., Edmonds, R.L., Gordon, J.C., Suntana, A.S., Sigurdardottir, R., Miller, M., Roads, P.A., Andreu, M.G., 2009. Bio-methanol: How energy choices in the western United States can help mitigate global climate change. Renewable Energy 34, 233–241.
Vogtlander, J., van der Lugt, P., Brezet, H., 2010. The sustainability of bamboo products for local and Western European applications. LCAs and land-use. Journal of Cleaner Production 18, 1260–1269.
Voll, A., Marquardt, W., 2012. Benchmarking of next-generation biofuels from a process perspective. Biofuels Bioproducts & Biorefining-Biofpr 6, 292–301.
Volpi, G., 2010. Biofuels in Brazil and Land Use Change. Journal of Biobased Materials and Bioenergy 4, 211–220.
Vu, Q.D., Tran, T.M., Nguyen, P.D., Vu, C.C., Vu, V.T.K., Jensen, L.S., 2012. Effect of biogas technology on nutrient flows for small- and medium-scale pig farms in Vietnam. Nutrient Cycling in Agroecosystems 94, 1–13.
Vucurovic, D.G., Dodic, S.N., Popov, S.D., Dodic, J.M., Grahovac, J.A., 2012. Process model and economic analysis of ethanol production from sugar beet raw juice as part of the cleaner production concept. Bioresource Technology 104, 367–372.
Vuichard, N., Ciais, P., Wolf, Adam, 2009. Soil Carbon Sequestration or Biofuel Production: New Land-Use Opportunities for Mitigating Climate over Abandoned Soviet Farmlands. Environmental Science & Technology 43, 8678–8683.
Wakeley, H.L., Hendrickson, C.T., Griffin, W.M., Matthews, H.S., 2009. Economic and Environmental Transportation Effects of Large-Scale Ethanol Production and Distribution in the United States. Environmental Science & Technology 43, 2228–2233.
Walker, T., Friday, J., Casimero, M., Dollentas, R., Mataia, A., Acda, R., Yost, R., 2009. The early economic impact of a nutrient management decision support system (NuMaSS) on small farm households cultivating maize on acidic, upland soils in the Philippines. Agricultural Systems 101, 162–172.
Walter Borges de Oliveira, S.V., Leoneti, A.B., Magrini Caldo, G.M., Borges de Oliveira, M.M., 2011. Generation of bioenergy and biofertilizer on a sustainable rural property. Biomass & Bioenergy 35, 2608–2618.
Wang, H., 2011. Building a regulatory framework for biofuels governance in China: Legislation as the starting point. Natural Resources Forum 35, 201–212.
Wang, Wei, Luo, Yuxiang, Deng, Z., 2009. Bioenergy recovery from landfill gas: A case study in China. Frontiers of Environmental Science & Engineering in China 3, 20–31.
Wang, X., Liu, Junxin, Ren, N.-Q., Yu, H.-Q., Lee, D.-J., Guo, X., 2012. Assessment of Multiple Sustainability Demands for Wastewater Treatment Alternatives: A Refined Evaluation Scheme and Case Study. Environmental Science & Technology 46, 5542–5549.
Wang, Y.-C., Ko, C.-H., Chang, F.-C., Chen, P.-Y., Liu, T.-F., Sheu, Y.-S., Shih, T.-L., Teng, C.-J., 2011. Bioenergy production potential for aboveground biomass from a subtropical constructed wetland. Biomass & Bioenergy 35, 50–58.
Wang, Z., Calderon, M.M., Lu, Ying, 2011. Lifecycle assessment of the economic, environmental and energy performance of Jatropha curcas L. biodiesel in China. Biomass & Bioenergy 35, 2893–2902.
Ward, D.J., Inderwildi, O.R., 2013. Global and local impacts of UK renewable energy policy. Energy & Environmental Science 6, 18–24.
Watson, H.K., 2011. Potential to expand sustainable bioenergy from sugarcane in southern Africa. Energy Policy 39, 5746–5750.
Wegener, D.T., Kelly, J.R., 2008. Social Psychological Dimensions of Bioenergy Development and Public Acceptance. Bioenergy Research 1, 107–117.
Wei, W., Wang, Shuxiao, Hao, J., Cheng, S., 2011. Projection of anthropogenic volatile organic compounds (VOCs) emissions in China for the period 2010-2020. Atmospheric Environment 45, 6863–6871.
Weis, T., 2010. The Accelerating Biophysical Contradictions of Industrial Capitalist Agriculture. Journal of Agrarian Change 10, 315–341.
Wellisch, M., Jungmeier, G., Karbowski, A., Patel, M.K., Rogulska, M., 2010. Biorefinery systems - potential contributors to sustainable innovation. Biofuels Bioproducts & Biorefining-Biofpr 4, 275–286.
Werling, B.P., Meehan, T.D., Robertson, B.A., Gratton, C., Landis, D.A., 2011. Biocontrol potential varies with changes in biofuel-crop plant communities and landscape perenniality. Global Change Biology Bioenergy 3, 347–359.
Wetterlund, E., Leduc, Sylvain, Dotzauer, Erik, Kindermann, G., 2012. Optimal localisation of biofuel production on a European scale. Energy 41, 462–472.
Wetterlund, E., Pettersson, K., Harvey, S., 2011. Systems analysis of integrating biomass gasification with pulp and paper production - Effects on economic performance, CO2 emissions and energy use. Energy 36, 932–941.
Wetterlund, E., Soderstrom, M., 2010. Biomass gasification in district heating systems - The effect of economic energy policies. Applied Energy 87, 2914–2922.
Weyens, N., Boulet, J., Adriaensen, D., Timmermans, J.-P., Prinsen, E., Van Oevelen, S., D’Haen, J., Smeets, K., van der Lelie, D., Taghavi, S., Vangronsveld, J., 2012. Contrasting colonization and plant growth promoting capacity between wild type and a gfp-derative of the endophyte Pseudomonas putida W619 in hybrid poplar. Plant and Soil 356, 217–230.
White, B., Borras, S.M., Hall, R., Scoones, I., Wolford, W., 2012. The new enclosures: critical perspectives on corporate land deals. Journal of Peasant Studies 39, 619–647.
White, B., Dasgupta, A., 2010. Agrofuels capitalism: a view from political economy. Journal of Peasant Studies 37, 593–607.
Wianwiwat, S., Asafu-Adjaye, J., 2013. Is there a role for biofuels in promoting energy self sufficiency and security? A CGE analysis of biofuel policy in Thailand. Energy Policy 55, 543–555.
Wicke, B., Smeets, E., Dornburg, Veronika, Vashev, B., Gaiser, T., Turkenburg, W., Faaij, A., 2011a. The global technical and economic potential of bioenergy from salt-affected soils. Energy & Environmental Science 4, 2669–2681.
Wicke, B., Smeets, E., Watson, H., Faaij, A., 2011b. The current bioenergy production potential of semi-arid and arid regions in sub-Saharan Africa. Biomass & Bioenergy 35, 2773–2786.
Wiek, A., Ness, B., Schweizer-Ries, P., Brand, F.S., Farioli, F., 2012. From complex systems analysis to transformational change: a comparative appraisal of sustainability science projects. Sustainability Science 7, 5–24.
Wilcove, D.S., Koh, L.P., 2010. Addressing the threats to biodiversity from oil-palm agriculture. Biodiversity and Conservation 19, 999–1007.
Wilkie, A.C., Edmundson, S.J., Duncan, J.G., 2011. Indigenous algae for local bioresource production: Phycoprospecting. Energy for Sustainable Development 15, 365–371.
Wilkosz, J.M., 2009. THIRSTING FOR CHANGE: HOW THE GROWTH OF THE BIOFUEL INDUSTRY CAN STIMULATE ADVANCEMENTS IN WATER LAW. University of Illinois Law Review 583–625.
Wilsey, B.J., 2010. Productivity and Subordinate Species Response to Dominant Grass Species and Seed Source during Restoration. Restoration Ecology 18, 628–637.
Wilson, R.J., Farag, I.H., 2012. Parametric study of biodiesel quality and yield using a bench-top processor. International Journal of Oil Gas and Coal Technology 5, 92–105.
Winde, F., Stoch, E.J., 2010. Threats and opportunities for post-closure development in dolomitic gold-mining areas of the West Rand and Far West Rand (South Africa) - a hydraulic view Part 2: Opportunities. Water Sa 36, 75–82.
Wisz, M., Dendoncker, N., Madsen, J., Rounsevell, M., Jespersen, M., Kuijken, E., Courtens, W., Verscheure, C., Cottaar, F., 2008. Modelling pink-footed goose (Anser brachyrhynchus) wintering distributions for the year 2050: potential effects of land-use change in Europe. Diversity and Distributions 14, 721–731.
Witt, A.B.R., 2010. Biofuels and invasive species from an African perspective - a review. Global Change Biology Bioenergy 2, 321–329.
Wonglimpiyarat, J., 2010. Technological change of the energy innovation system: From oil-based to bio-based energy. Applied Energy 87, 749–755.
Wright, B., Cafiero, C., 2011. Grain reserves and food security in the Middle East and North Africa. Food Security 3, S61–S76.
Wright, B.D., 2012. International Grain Reserves And Other Instruments to Address Volatility in Grain Markets. World Bank Research Observer 27, 222–260.
Wright, L., Turhollow, A., 2010. Switchgrass selection as a “model” bioenergy crop: A history of the process. Biomass & Bioenergy 34, 851–868.
Wright, W., Reid, T., 2011. Green dreams or pipe dreams?: Media framing of the U.S. biofuels movement. Biomass & Bioenergy 35, 1390–1399.
Wu, F., Zhang, Deyuan, Zhang, Jinghua, 2012. Will the development of bioenergy in China create a food security problem? Modeling with fuel ethanol as an example. Renewable Energy 47, 127–134.
Wu, Jinzhuo, Sperow, M., Wang, J., 2010. Economic Feasibility of a Woody Biomass-Based Ethanol Plant in Central Appalachia. Journal of Agricultural and Resource Economics 35, 522–544.
Wu, Jinzhuo, Wang, J., McNeel, J., 2011. Economic modeling of woody biomass utilization for bioenergy and its application in central Appalachia, USA. Canadian Journal of Forest Research-Revue Canadienne De Recherche Forestiere 41, 165–179.
Wu, M., Chiu, Y., Demissie, Y., 2012. Quantifying the regional water footprint of biofuel production by incorporating hydrologic modeling. Water Resources Research 48.
Wu, Yiping, Liu, S., Li, Zhengpeng, 2012. Identifying potential areas for biofuel production and evaluating the environmental effects: a case study of the James River Basin in the Midwestern United States. Global Change Biology Bioenergy 4, 875–888.
Xiong, S., Zhang, Q.-G., Zhang, D.-Y., Olsson, R., 2008. Influence of harvest time on fuel characteristics of five potential energy crops in northern China. Bioresource Technology 99, 479–485.
Xue, Xian, Luo, Yiqi, Zhou, X., Sherry, R., Jia, X., 2011. Climate warming increases soil erosion, carbon and nitrogen loss with biofuel feedstock harvest in tallgrass prairie. Global Change Biology Bioenergy 3, 198–207.
Xue, Xiaobo, Collinge, W.O., Shrake, S.O., Bilec, M.M., Landis, A.E., 2012. Regional life cycle assessment of soybean derived biodiesel for transportation fleets. Energy Policy 48, 295–303.
Yagi, K., Nakata, T., 2011. Economic analysis on small-scale forest biomass gasification considering geographical resources distribution and technical characteristics. Biomass & Bioenergy 35, 2883–2892.
Yamamoto, M., Iakovlev, M., van Heiningen, Adriaan, 2011. Total mass balances of SO2-ethanol-water (SEW) fractionation of forest biomass. Holzforschung 65, 559–565.
Yang, H., Zhou, Y., Liu, Junguo, 2009. Land and water requirements of biofuel and implications for food supply and the environment in China. Energy Policy 37, 1876–1885.
Yang, Jiading, Worley, E., Wang, M., Lahner, B., Salt, D.E., Saha, M., Udvardi, M., 2009. Natural Variation for Nutrient Use and Remobilization Efficiencies in Switchgrass. Bioenergy Research 2, 257–266.
Yang, Jun, Huang, J., Qiu, H., Rozelle, S., Sombilla, Mercy A., 2009. Biofuels and the Greater Mekong Subregion: Assessing the impact on prices, production and trade. Applied Energy 86, S37–S46.
Yates, R.A., 2011. Sugarcane, carbon sequestration and food supplies. International Sugar Journal 113, 672–676.
Yeh, S., Berndes, G., Mishra, G.S., Wani, S.P., Elia Neto, A., Suh, Sangwon, Karlberg, L., Heinke, J., Garg, K.K., 2011. Evaluation of water use for bioenergy at different scales. Biofuels Bioproducts & Biorefining-Biofpr 5, 361–374.
Yelmen, B., Ustuner, T., Ustuner, M., 2011. Determining the potential of solar energy and benefiting from this potential using photovoltaic system in Turkey. Energy Education Science and Technology Part a-Energy Science and Research 27, 347–358.
Yemshanov, D., McKenney, D., 2008. Fast-growing poplar plantations as a bioenergy supply source for Canada. Biomass & Bioenergy 32, 185–197.
Yong, Z., Xiangtai, B., Gang, R., Xiaohua, C., Jian, L., 2012. Analysing the status, obstacles and recommendations for WCOs of restaurants as biodiesel feedstocks in China from supply chain’ perspectives. Resources Conservation and Recycling 60, 20–37.
Young, D.L., 2009. Biofuels: Political/Economic Boondoggle or Energy Salvation for Western States? Journal of Agricultural and Resource Economics 34, 383–394.
Yu, C.Y., Kim, H.S., Rayburn, A.L., Widholm, J.M., Juvik, J.A., 2009. Chromosome doubling of the bioenergy crop, Miscanthus x giganteus. Global Change Biology Bioenergy 1, 404–412.
Yumrutas, R., Unsal, M., 2012. Modeling and performance analysis of a house heating system with a ground coupled heat pump. Energy Education Science and Technology Part a-Energy Science and Research 28, 669–682.
Yunping, B., Ha, B.T.N., Eunice, Y., Chueng, L.L., Yan, H., 2012. Light induced degradation of phorbol esters. Ecotoxicology and Environmental Safety 84, 268–273.
Yuzhakova, T., Redey, A., Lako, J., Hancsok, J., Domokos, E., Somogyi, V., Utasi, A., Popita, G., Raduly, L., Raduly, I., 2012. BIOMASS POTENTIAL IN HUNGARY. Fresenius Environmental Bulletin 21, 2356–2361.
Zah, R., Faist, M., Reinhard, J., Birchmeier, D., 2009. Standardized and simplified life-cycle assessment (LCA) as a driver for more sustainable biofuels. Journal of Cleaner Production 17, S102–S105.
Zalesny, R.S., Donner, D.M., Coyle, D.R., Headlee, W.L., 2012. An approach for siting poplar energy production systems to increase productivity and associated ecosystem services. Forest Ecology and Management 284, 45–58.
Zamalloa, C., Vulsteke, E., Albrecht, J., Verstraete, W., 2011. The techno-economic potential of renewable energy through the anaerobic digestion of microalgae. Bioresource Technology 102, 1149–1158.
Zambelli, P., Lora, C., Spinelli, R., Tattoni, C., Vitti, A., Zatelli, P., Ciolli, M., 2012. A GIS decision support system for regional forest management to assess biomass availability for renewable energy production. Environmental Modelling & Software 38, 203–213.
Zamboni, A., Murphy, R.J., Woods, J., Bezzo, F., Shah, N., 2011. Biofuels carbon footprints: Whole-systems optimisation for GHG emissions reduction. Bioresource Technology 102, 7457–7465.
Zapata, C., Nieuwenhuis, P., 2009. Driving on Liquid Sunshine - the Brazilian Biofuel Experience: a Policy Driven Analysis. Business Strategy and the Environment 18, 528–541.
Zhang, C.Q., Qi, W., Wang, F., Li, Q., Su, R.X., He, Z.M., 2011. Ethanol From Corn Stover Using SSF: An Economic Assessment. Energy Sources Part B-Economics Planning and Policy 6, 136–144.
Zhang, Dajie, Yang, Jinyan, Zhang, Jing, 2012. Characteristics of MSWI fly ash solidified by clinker- activated semi-dry flue gas desulfurization residue. Energy Education Science and Technology Part a-Energy Science and Research 29, 299–308.
Zhang, Daowei, Polyakov, M., 2010. The geographical distribution of plantation forests and land resources potentially available for pine plantations in the U.S. South. Biomass & Bioenergy 34, 1643–1654.
Zhang, Jianguo, Hu, B., 2012. A novel method to harvest microalgae via co-culture of filamentous fungi to form cell pellets. Bioresource Technology 114, 529–535.
Zhang, Jun, Osmani, A., Awudu, I., Gonela, V., 2013. An integrated optimization model for switchgrass-based bioethanol supply chain. Applied Energy 102, 1205–1217.
Zhang, Lei, Kong, S.-C., 2010. Vaporization modeling of petroleum-biofuel drops using a hybrid multi-component approach. Combustion and Flame 157, 2165–2174.
Zhang, Qiang, Zhang, Xinshi, 2012. Impacts of predictor variables and species models on simulating Tamarix ramosissima distribution in Tarim Basin, northwestern China. Journal of Plant Ecology 5, 337–345.
Zhang, Qingtao, Ma, J., Qiu, G., Li, L., Geng, S., Hasi, E., Li, Cheng, Wang, G., Li, Xiaoyan, 2012. Potential energy production from algae on marginal land in China. Bioresource Technology 109, 252–260.
Zhang, W., Yu, E.A., Rozelle, S., Yang, Jun, Msangi, S., 2013. The impact of biofuel growth on agriculture: Why is the range of estimates so wide? Food Policy 38, 227–239.
Zhang, Yanxu, Tao, S., 2009. Global atmospheric emission inventory of polycyclic aromatic hydrocarbons (PAHs) for 2004. Atmospheric Environment 43, 812–819.
Zhang, Yaping, Zuo, Y., Bai, Yiyao, 2008. Potential use and development strategy of bioenergy in Southeast China - The case of Jiangsu province. Fresenius Environmental Bulletin 17, 1088–1095.
Zhang, Yongli, White, M.A., Colosi, L.M., 2013. Environmental and economic assessment of integrated systems for dairy manure treatment coupled with algae bioenergy production. Bioresource Technology 130, 486–494.
Zhang, ZhongXiang, 2008. Asian energy and environmental policy: Promoting growth while preserving the environment. Energy Policy 36, 3905–3924.
Zhang, Zibin, Lohr, L., Escalante, C., Wetzstein, M., 2009. Ethanol, Corn, and Soybean Price Relations in a Volatile Vehicle-Fuels Market. Energies 2, 320–339.
Zheng, L., Li, Qing, Zhang, Jibin, Yu, Z., 2012. Double the biodiesel yield: Rearing black soldier fly larvae, Hermetia illucens, on solid residual fraction of restaurant waste after grease extraction for biodiesel production. Renewable Energy 41, 75–79.
Zhou, A., Thomson, E., 2009. The development of biofuels in Asia. Applied Energy 86, S11–S20.
Zhu, J., Li, G., 2012. Water environment protection of the four-lake watershed via integrated management. Energy Education Science and Technology Part a-Energy Science and Research 29, 119–128.
Zhu, Ling, 2008. Impacts of Food and Energy Price Hikes and Proposed Coping Strategies. China & World Economy 16, 35–45.
Ziska, L.H., Runion, G.B., Tomecek, M., Prior, S.A., Torbet, H.A., Sicher, R., 2009. An evaluation of cassava, sweet potato and field corn as potential carbohydrate sources for bioethanol production in Alabama and Maryland. Biomass & Bioenergy 33, 1503–1508.
Zoomers, A., 2010. Globalisation and the foreignisation of space: seven processes driving the current global land grab. Journal of Peasant Studies 37, 429–447.
Zubaryeva, A., Zaccarelli, N., Del Giudice, C., Zurlini, G., 2012. Spatially explicit assessment of local biomass availability for distributed biogas production via anaerobic co-digestion - Mediterranean case study. Renewable Energy 39, 261–270.
Zvinavashe, E., Elbersen, H. Wolter, Slingerland, M., Kolijn, S., Sanders, Johan P. M., 2011. Cassava for food and energy: exploring potential benefits of processing of cassava into cassava flour and bioenergy at farmstead and community levels in rural Mozambique. Biofuels Bioproducts & Biorefining-Biofpr 5, 151–164.

## Sheet: Appraisal results
APPRAISAL CRITERIA	The article is NOT a meta-analysis or a review of other articles (if the article is a meta-analysis the answer is NO)	The article discusses at least one of the focus impact categories (institutional, social & health, envornmental, economical, technological)	The article deals with at least one of the biomass resource categories included in the systematic review (forest residues, unutilized forest growth, agricultural residues, dedicated biomass forest or agricultural plantations and organic waste)	873 (randomly selected) articles from the basic set were included in the appraisal (74.3%) . If any of the questions at the left was answered with “no”, the article was excluded from the review. See list of excluded articles below and see protocol for detailed information			A	B	C	D	E
Corley, R.H.V., 2009. How much palm oil do we need? Environmental Science & Policy 12, 134–139.	Yes	Yes	Yes				basic set	Apprialsal set	Appraisal results	Distributed for the data extraction	Results of the data extraction
Schoneveld, G.C., German, L.A., Nutakor, E., 2011. Land-based Investments for Rural Development? A Grounded Analysis of the Local Impacts of Biofuel Feedstock Plantations in Ghana. Ecology and Society 16.	Yes	Yes	Yes				1175	873	541	408	316
Duvenage, I., Taplin, R., Stringer, L., 2012. Bioenergy project appraisal in sub-Saharan Africa: Sustainability barriers and opportunities in Zambia. Natural Resources Forum 36, 167–180.	Yes	Yes	Yes					%A	%A	%A	%A
Meyer, F., Strauss, P.G., Funke, T., 2008. Modelling the impacts of macro-economic variables on the South African biofuels industry. Agrekon 47, 327–345.	Yes	Yes	Yes					0.743	0.619702	0.467354	0.36197
Baum, S., Bolte, A., Weih, M., 2012. Short Rotation Coppice (SRC) Plantations Provide Additional Habitats for Vascular Plant Species in Agricultural Mosaic Landscapes. Bioenergy Research 5, 573–583.	Yes	Yes	Yes						% B	% B	% B
Mahlia, T.M.I., Yong, J.H., Safari, A., Mekhilef, S., 2012. Techno-economic analysis of palm oil mill wastes to generate power for grid-connected utilization. Energy Education Science and Technology Part a-Energy Science and Research 28, 1111–1130.	Yes	Yes	Yes						0.619702	0.467354	0.36197
Geyer, R., Stoms, D.M., Lindner, J.P., Davis, F.W., Wittstock, B., 2010. Coupling GIS and LCA for biodiversity assessments of land use. International Journal of Life Cycle Assessment 15, 454–467.	Yes	Yes	Yes							% C	% C
Kocoloski, Matthew, Griffin, W.M., Matthews, H.S., 2011. Estimating national costs, benefits, and potential for cellulosic ethanol production from forest thinnings. Biomass & Bioenergy 35, 2133–2142.	Yes	Yes	Yes							0.754159	0.584104
Gruchy, S.R., Grebner, D.L., Munn, I.A., Joshi, O., Hussain, A., 2012. An assessment of nonindustrial private forest landowner willingness to harvest woody biomass in support of bioenergy production in Mississippi: A contingent rating approach. Forest Policy and Economics 15, 140–145.	Yes	Yes	Yes								% D
Mao, H., Genco, J.M., Yoon, S.-H., van Heiningen, A., Pendse, H., 2008. Technical economic evaluation of a hardwood biorefinery using the “Near-Neutral” hemicellulose pre-extraction process. Journal of Biobased Materials and Bioenergy 2, 177–185.	Yes	Yes	Yes								0.77451
Zvinavashe, E., Elbersen, H. Wolter, Slingerland, M., Kolijn, S., Sanders, Johan P. M., 2011. Cassava for food and energy: exploring potential benefits of processing of cassava into cassava flour and bioenergy at farmstead and community levels in rural Mozambique. Biofuels Bioproducts & Biorefining-Biofpr 5, 151–164.	Yes	Yes	Yes
German, L., Schoneveld, G.C., Gumbo, D., 2011. The Local Social and Environmental Impacts of Smallholder-Based Biofuel Investments in Zambia. Ecology and Society 16.	Yes	Yes	Yes
Murphy, Jerry D., Power, N.M., 2009. An argument for using biomethane generated from grass as a biofuel in Ireland. Biomass & Bioenergy 33, 504–512.	Yes	Yes	Yes
De Camargo Barros, G.S., Aparecido Alves, L.R., Osaki, M., 2010. Biofuels, food security and compensatory subsidies. China Agricultural Economic Review 2, 433–455.	Yes	Yes	Yes
Ols, C., Victorsson, J., Jonsell, M., 2013. Saproxylic insect fauna in stumps on wet and dry soil: Implications for stump harvest. Forest Ecology and Management 290, 15–21.	Yes	Yes	Yes
Meng, L.Y., Kang, S.M., Zhang, X.M., Wu, Y.Y., Xu, F., Sun, R.C., 2012. Fractional pretreatment of hybrid poplar for accelerated enzymatic hydrolysis: Characterization of cellulose-enriched fraction. Bioresource Technology 110, 308–313.	Yes	Yes	Yes
Pereira, C.L.F., Ortega, E., 2010. Sustainability assessment of large-scale ethanol production from sugarcane. Journal of Cleaner Production 18, 77–82.	Yes	Yes	Yes
Gasol, Caries M., Salvia, J., Serra, J., Anton, A., Sevigne, E., Rieradevall, Joan, Gabarrell, X., 2012. A life cycle assessment of biodiesel production from winter rape grown in Southern Europe. Biomass & Bioenergy 40, 71–81.	Yes	Yes	Yes
Eggers, J., Troltzsch, K., Falcucci, A., Maiorano, L., Verburg, P.H., Framstad, E., Louette, G., Maes, D., Nagy, S., Ozinga, W.A., Delbaere, B., 2009. Is biofuel policy harming biodiversity in Europe? Global Change Biology Bioenergy 1, 18–34.	Yes	Yes	Yes
Musango, Josephine K., Brent, Alan C., Amigun, Bamikole, Pretorius, L., Mueller, H., 2011. Technology sustainability assessment of biodiesel development in South Africa: A system dynamics approach. Energy 36, 6922–6940.	Yes	Yes	Yes
Wicke, B., Smeets, E., Dornburg, Veronika, Vashev, B., Gaiser, T., Turkenburg, W., Faaij, A., 2011a. The global technical and economic potential of bioenergy from salt-affected soils. Energy & Environmental Science 4, 2669–2681.	Yes	Yes	Yes
Oberling, D.F., Obermaier, M., Szklo, A., La Rovere, E.L., 2012. Investments of oil majors in liquid biofuels: The role of diversification, integration and technological lock-ins. Biomass & Bioenergy 46, 270–281.	Yes	Yes	Yes
Tonn, B., Thumm, U., Claupein, W., 2010. Semi-natural grassland biomass for combustion: influence of botanical composition, harvest date and site conditions on fuel composition. Grass and Forage Science 65, 383–397.	Yes	Yes	Yes
Nantha, H.S., Tisdell, C., 2009. The orangutan-oil palm conflict: economic constraints and opportunities for conservation. Biodiversity and Conservation 18, 487–502.	Yes	Yes	Yes
Dilly, O., Huettl, R.F., 2009. Top-down and Europe-wide versus bottom-up and intra-regional identification of key issues for sustainability impact assessment. Environmental Science & Policy 12, 1168–1176.	Yes	Yes	Yes
Tyner, W.E., 2010. The integration of energy and agricultural markets. Agricultural Economics 41, 193–201.	Yes	Yes	Yes
Bare, J., 2011. Recommendation for land use impact assessment: first steps into framework, theory, and implementation. Clean Technologies and Environmental Policy 13, 7–18.	Yes	Yes	Yes
Ilic, D.D., Dotzauer, Erik, Trygg, L., 2012. District heating and ethanol production through polygeneration in Stockholm. Applied Energy 91, 214–221.	Yes	Yes	Yes
Hall, J., Matos, S., Severino, L., Beltrao, N., 2009. Brazilian biofuels and social exclusion: established and concentrated ethanol versus emerging and dispersed biodiesel. Journal of Cleaner Production 17, S77–S85.	Yes	Yes	Yes
Chiaramonti, D., Recchia, L., 2010. Is life cycle assessment (LCA) a suitable method for quantitative CO2 saving estimations? the impact of field input on the LCA results for a pure vegetable oil chain. Biomass & Bioenergy 34, 787–797.	Yes	Yes	Yes
Britz, W., Hertel, T.W., 2011. Impacts of EU biofuels directives on global markets and EU environmental quality: An integrated PE, global CGE analysis. Agriculture Ecosystems & Environment 142, 102–109.	Yes	Yes	Yes
Peck, Philip, Bennett, S.J., Bissett-Amess, R., Lenhart, J., Mozaffarian, H., 2009. Examining understanding, acceptance, and support for the biorefinery concept among EU policy-makers. Biofuels Bioproducts & Biorefining-Biofpr 3, 361–383.	Yes	Yes	Yes
Hodges, D. G., Hartsell, A.J., Brandeis, C., Brandeis, C.J., Bentley, J.W., 2011. Recession Effects on the Forests and Forest Products Industries of the South. Forest Products Journal 61, 614–624.	Yes	Yes	Yes
Thorburn, P.J., Biggs, J.S., Webster, A.J., Biggs, I.M., 2011. An improved way to determine nitrogen fertiliser requirements of sugarcane crops to meet global environmental challenges. Plant and Soil 339, 51–67.	Yes	Yes	Yes
Nguyen, T.L.T., Gheewala, S.H., Bonnet, S., 2008. Life cycle cost analysis of fuel ethanol produced from cassava in Thailand. International Journal of Life Cycle Assessment 13, 564–573.	Yes	Yes	Yes
MacDonald, G.K., Bennett, E.M., Carpenter, S.R., 2012. Embodied phosphorus and the global connections of United States agriculture. Environmental Research Letters 7.	Yes	Yes	Yes
Jonsell, M., Hansson, Jesper, 2011. Logs and Stumps in Clearcuts Support Similar Saproxylic Beetle Diversity: Implications for Bioenergy Harvest. Silva Fennica 45, 1053–1064.	Yes	Yes	Yes
Karlen, D.L., 2010. Corn stover feedstock trials to support predictive modeling. Global Change Biology Bioenergy 2, 235–247.	Yes	Yes	Yes
Bernardi, A., Giarola, S., Bezzo, F., 2012. Optimizing the economics and the carbon and water footprints of bioethanol supply chains. Biofuels Bioproducts & Biorefining-Biofpr 6, 656–672.	Yes	Yes	Yes
Romijn, H.A., Caniels, M.C.J., 2011. The Jatropha biofuels sector in Tanzania 2005-2009: Evolution towards sustainability? Research Policy 40, 618–636.	Yes	Yes	Yes
Rittenhouse, T.A.G., MacFarland, D.M., Martin, K.J., Van Deelen, T.R., 2012. Downed wood associated with roundwood harvest, whole-tree harvest, and unharvested stands of aspen in Wisconsin. Forest Ecology and Management 266, 239–245.	Yes	Yes	Yes
Herrmann, I.T., Jorgensen, A., Bruun, S., Hauschild, M.Z., 2013. Potential for optimized production and use of rapeseed biodiesel. Based on a comprehensive real-time LCA case study in Denmark with multiple pathways. International Journal of Life Cycle Assessment 18, 418–430.	Yes	Yes	Yes
Lydgate, E.B., 2011. Consumer preferences and the National Treatment Principle: emerging environmental regulations prompt a new look at an old problem. World Trade Review 10, 165–188.	Yes	Yes	Yes
Schut, M., van Paassen, A., Leeuwis, C., Bos, S., Leonardo, W., Lerner, A., 2011. Space for innovation for sustainable community-based biofuel production and use: Lessons learned for policy from Nhambita community, Mozambique. Energy Policy 39, 5116–5128.	Yes	Yes	Yes
Galinato, S.P., Yoder, J.K., Granatstein, D., 2011. The economic value of biochar in crop production and carbon sequestration. Energy Policy 39, 6344–6350.	Yes	Yes	Yes
Galetti, M., Giacomini, H.C., Bueno, R.S., Bernardo, C.S.S., Marques, R.M., Bovendorp, R.S., Steffler, C.E., Rubim, P., Gobbo, S.K., Donatti, C.I., Begotti, R.A., Meirelles, F., Nobre, R. de A., Chiarello, A.G., Peres, C.A., 2009. Priority areas for the conservation of Atlantic forest large mammals. Biological Conservation 142, 1229–1241.	Yes	Yes	Yes
Norden, B., Paltto, H., Claesson, C., Gotmark, F., 2012. Partial cutting can enhance epiphyte conservation in temperate oak-rich forests. Forest Ecology and Management 270, 35–44.	Yes	Yes	Yes
Pfister, S., Bayer, P., Koehler, A., Hellweg, S., 2011a. Environmental Impacts of Water Use in Global Crop Production: Hotspots and Trade-Offs with Land Use. Environmental Science & Technology 45, 5761–5768.	Yes	Yes	Yes
Garrido, S., Lalouf, A., 2012. The Socio-Technical Alliance: Bringing New Tools to the Design of Policies Aimed to Promote Social Inclusion. Review of Policy Research 29, 733–751.	Yes	Yes	Yes
Upham, P., Tomei, J., Dendler, L., 2011b. Governance and legitimacy aspects of the UK biofuel carbon and sustainability reporting system. Energy Policy 39, 2669–2678.	Yes	Yes	Yes
Lammens, T.M., Potting, J., Sanders, Johan P. M., De Boer, I.J.M., 2011. Environmental Comparison of Biobased Chemicals from Glutamic Acid with Their Petrochemical Equivalents. Environmental Science & Technology 45, 8521–8528.	Yes	Yes	Yes
Campbell, S.P., Frair, J.L., Gibbs, J.P., Volk, T.A., 2012. Use of short-rotation coppice willow crops by birds and small mammals in central New York. Biomass & Bioenergy 47, 342–353.	Yes	Yes	Yes
Wu, Jinzhuo, Sperow, M., Wang, J., 2010. Economic Feasibility of a Woody Biomass-Based Ethanol Plant in Central Appalachia. Journal of Agricultural and Resource Economics 35, 522–544.	Yes	Yes	Yes
Greene, N., 2011. Getting biofuels on the green and narrow path: why we must get advanced biofuels started and started in the right way. Biofuels Bioproducts & Biorefining-Biofpr 5, 10–17.	Yes	Yes	Yes
Pacca, S., Moreira, J.R., 2011. A Biorefinery for Mobility? Environmental Science & Technology 45, 9498–9505.	Yes	Yes	Yes
Gesch, R.W., Archer, D. W., 2013. Double-cropping with winter camelina in the northern Corn Belt to produce fuel and food. Industrial Crops and Products 44, 718–725.	Yes	Yes	Yes
Ralevic, P., Ryans, M., Cormier, D., 2010. Assessing forest biomass for bioenergy: Operational challenges and cost considerations. Forestry Chronicle 86, 43–50.	Yes	Yes	Yes
Lamers, P., McCormick, K., Hilbert, J.A., 2008. The emerging liquid biofuel market in Argentina: Implications for domestic demand and international trade. Energy Policy 36, 1479–1490.	Yes	Yes	Yes
Zapata, C., Nieuwenhuis, P., 2009. Driving on Liquid Sunshine - the Brazilian Biofuel Experience: a Policy Driven Analysis. Business Strategy and the Environment 18, 528–541.	Yes	Yes	Yes
Halleux, H., Lassaux, S., Renzoni, R., Germain, A., 2008. Comparative life cycle assessment of two biofuels ethanol from sugar beet and rapeseed methyl ester. International Journal of Life Cycle Assessment 13, 184–190.	Yes	Yes	Yes
Mitchell, S.R., Harmon, M.E., O’Connell, K.E.B., 2012. Carbon debt and carbon sequestration parity in forest bioenergy production. Global Change Biology Bioenergy 4, 818–827.	Yes	Yes	Yes
Jiang, Y., Swinton, S.M., 2009. Market interactions, farmers’ choices, and the sustainability of growing advanced biofuels: a missing perspective? International Journal of Sustainable Development and World Ecology 16, 438–450.	Yes	Yes	Yes
Martinelli, L.A., Henry Balbaud Ometto, J.P., Filoso, S., Victoria, R.L., 2010. Contextualizing ethanol avoided carbon emissions in Brazil. Global Change Biology Bioenergy 2, 152–156.	Yes	Yes	Yes
Lin, Tao, Rodriguez, L.F., Li, Changying, Eckhoff, S.R., 2011b. An engineering and economic evaluation of wet and dry pre-fractionation processes for dry-grind ethanol facilities. Bioresource Technology 102, 9013–9019.	Yes	Yes	Yes
Oezdemir, E.D., Haerdtlein, M., Eltrop, L., 2009. Land substitution effects of biofuel side products and implications on the land area requirement for EU 2020 biofuel targets. Energy Policy 37, 2986–2996.	Yes	Yes	Yes
Wu, Jinzhuo, Wang, J., McNeel, J., 2011. Economic modeling of woody biomass utilization for bioenergy and its application in central Appalachia, USA. Canadian Journal of Forest Research-Revue Canadienne De Recherche Forestiere 41, 165–179.	Yes	Yes	Yes
Huffaker, R., 2010. Protecting water resources in biofuels production. Water Policy 12, 129–134.	Yes	Yes	Yes
Faircloth, W.H., Ferrell, J.A., Main, C.L., 2008. Weed-Control Systems for Peanut Grown as a Biofuel Feedstock. Weed Technology 22, 584–590.	Yes	Yes	Yes
Amigun, Bamikole, Petrie, D., Goergens, J., 2012. Feedstock and Technology Options for Bioethanol Production in South Africa: Technoeconomic Prefeasibility Study. Energy & Fuels 26, 5887–5896.	Yes	Yes	Yes
Soldatos, P., Lychnaras, V., Panoutsou, Calliope, Cosentino, S.L., 2010. Economic viability of energy crops in the EU: the farmer’s point of view. Biofuels Bioproducts & Biorefining-Biofpr 4, 637–657.	Yes	Yes	Yes
Low, S.A., Isserman, A.M., 2009. Ethanol and the Local Economy Industry Trends, Location Factors, Economic Impacts, and Risks. Economic Development Quarterly 23, 71–88.	Yes	Yes	Yes
Di Lucia, L., 2010. External governance and the EU policy for sustainable biofuels, the case of Mozambique. Energy Policy 38, 7395–7403.	Yes	Yes	Yes
Fore, S.R., Lazarus, W., Porter, P., Jordan, N., 2011. Economics of small-scale on-farm use of canola and soybean for biodiesel and straight vegetable oil biofuels. Biomass & Bioenergy 35, 193–202.	Yes	Yes	Yes
Wang, H., 2011. Building a regulatory framework for biofuels governance in China: Legislation as the starting point. Natural Resources Forum 35, 201–212.	Yes	Yes	Yes
Bryan, B.A., Ward, J., Hobbs, T., 2008. An assessment of the economic and. environmental potential of biomass production in an agricultural region. Land Use Policy 25, 533–549.	Yes	Yes	Yes
Van Vuuren, D. P., Nakicenovic, N., Riahi, K., Brew-Hammond, A., Kammen, D., Modi, V., Nilsson, M., Smith, K.R., 2012. An energy vision: the transformation towards sustainability - interconnected challenges and solutions. Current Opinion in Environmental Sustainability 4, 18–34.	Yes	Yes	Yes
Panoutsou, Calliope, Bauen, Ausilio, Boettcher, H., Alexopoulou, Efi, Fritsche, U., Uslu, A., van Stralen, J.N.P., Elbersen, Berien, Kretschmer, B., Capros, P., Maniatis, K., 2013. Biomass Futures: an integrated approach for estimating the future contribution of biomass value chains to the European energy system and inform future policy formation. Biofuels Bioproducts & Biorefining-Biofpr 7, 106–…	Yes	Yes	Yes
Prins, A.G., Eickhout, B., Banse, M., van Meijl, H., Rienks, W., Woltjer, G., 2011. Global Impacts of European Agricultural and Biofuel Policies. Ecology and Society 16.	Yes	Yes	Yes
Zhu, Ling, 2008. Impacts of Food and Energy Price Hikes and Proposed Coping Strategies. China & World Economy 16, 35–45.	Yes	Yes	Yes
Reed, D., Bergman, R., Kim, J.-W., Taylor, A., Harper, D., Jones, D., Knowles, C., Puettmann, M.E., 2012. Cradle-to-Gate Life-Cycle Inventory and Impact Assessment of Wood Fuel Pellet Manufacturing from Hardwood Flooring Residues in the Southeastern United States. Forest Products Journal 62, 280–288.	Yes	Yes	Yes
Fischer, G., Prieler, S., van Velthuizen, H., Berndes, G., Faaij, A., Londo, M., de Wit, M., 2010. Biofuel production potentials in Europe: Sustainable use of cultivated land and pastures, Part II: Land use scenarios. Biomass & Bioenergy 34, 173–187.	Yes	Yes	Yes
Evans, J.M., Cohen, Matthew J., 2009. Regional water resource implications of bioethanol production in the Southeastern United States. Global Change Biology 15, 2261–2273.	Yes	Yes	Yes
Cruz, J.B., Tan, R.R., Culaba, A.B., Ballacillo, J.-A., 2009. A dynamic input-output model for nascent bioenergy supply chains. Applied Energy 86, S86–S94.	Yes	Yes	Yes
De Carvalho, C.M., 2011. STRATEGIC ENVIRONMENTAL ASSESSMENT FOR SUSTAINABLE EXPANSION OF PALM OIL BIOFUELS IN BRAZILIAN NORTH REGION. Energy & Environment 22, 565–572.	Yes	Yes	Yes
Deng, X., Han, J., Yin, F., 2012. Net Energy, CO2 Emission and Land-Based Cost-Benefit Analyses of Jatropha Biodiesel: A Case Study of the Panzhihua Region of Sichuan Province in China. Energies 5, 2150–2164.	Yes	Yes	Yes
Chang, T.-H., Su, H.-M., 2010. The substitutive effect of biofuels on fossil fuels in the lower and higher crude oil price periods. Energy 35, 2807–2813.	Yes	Yes	Yes
Gonzalez-Garcia, S., Teresa Moreira, M., Feijoo, Gumersindo, Murphy, R.J., 2012c. Comparative life cycle assessment of ethanol production from fast-growing wood crops (black locust, eucalyptus and poplar). Biomass & Bioenergy 39, 378–388.	Yes	Yes	Yes
Kopacek, J., Posch, M., 2011. Anthropogenic nitrogen emissions during the Holocene and their possible effects on remote ecosystems. Global Biogeochemical Cycles 25.	Yes	Yes	Yes
Adeyemo, O., Wise, R., Brent, A., 2011. The impacts of biodiesel feedstock production systems in South Africa: An application of a Partial Equilibrium Model to the Eastern Cape Social Accounting Matrix. Journal of Energy in Southern Africa 22, 2–11.	Yes	Yes	Yes
Dornburg, Veronika, van Vuuren, D., van de Ven, G., Langeveld, H., Meeusen, M., Banse, M., van Oorschot, M., Ros, J., van den Born, G.J., Aiking, H., Londo, M., Mozaffarian, H., Verweij, P., Lysen, E., Faaij, A., 2010. Bioenergy revisited: Key factors in global potentials of bioenergy. Energy & Environmental Science 3, 258–267.	Yes	Yes	Yes
Achten, W.M.J., Vandenbempt, P., Almeida, J., Mathijs, E., Muys, B., 2010. Life Cycle Assessment of a Palm Oil System with Simultaneous Production of Biodiesel and Cooking Oil in Cameroon. Environmental Science & Technology 44, 4809–4815.	Yes	Yes	Yes
Baka, J., 2013. The Political Construction of Wasteland: Governmentality, Land Acquisition and Social Inequality in South India. Development and Change 44, 409–428.	Yes	Yes	Yes
Alexander, P., Moran, D., 2013. Impact of perennial energy crops income variability on the crop selection of risk averse farmers. Energy Policy 52, 587–596.	Yes	Yes	Yes
Lee, J.S.H., Rist, L., Obidzinski, K., Ghazoul, J., Koh, L.P., 2011. No farmer left behind in sustainable biofuel production. Biological Conservation 144, 2512–2516.	Yes	Yes	Yes
Mwakaje, Agnes Godfrey, 2012. Can Tanzania realise rural development through biofuel plantations? Insights from the study in Rufiji District. Energy for Sustainable Development 16, 320–327.	Yes	Yes	Yes
Cantarello, E., Newton, A.C., Hill, R.A., 2011. Potential effects of future land-use change on regional carbon stocks in the UK. Environmental Science & Policy 14, 40–52.	Yes	Yes	Yes
Langeveld, J.W.A., Dixon, J., Jaworski, J.F., 2010. Development Perspectives Of The Biobased Economy: A Review. Crop Science 50, S142–S151.	Yes	Yes	Yes
Bain, C., 2011. Local ownership of ethanol plants: What are the effects on communities? Biomass & Bioenergy 35, 1400–1407.	Yes	Yes	Yes
Lydgate, E.B., 2012. Biofuels, Sustainability, and Trade-Related Regulatory Chill. Journal of International Economic Law 15, 157–180.	Yes	Yes	Yes
Iglesias, L., Laca, A., Herrero, M., Diaz, M., 2012. A life cycle assessment comparison between centralized and decentralized biodiesel production from raw sunflower oil and waste cooking oils. Journal of Cleaner Production 37, 162–171.	Yes	Yes	Yes
Tomei, J., Semino, S., Paul, H., Joensen, L., Monti, M., Jelsoe, E., 2010. Soy production and certification: the case of Argentinean soy-based biodiesel. Mitigation and Adaptation Strategies for Global Change 15, 371–394.	Yes	Yes	Yes
Fahd, S., Fiorentino, G., Mellino, S., Ulgiati, S., 2012. Cropping bioenergy and biomaterials in marginal land: The added value of the biorefinery concept. Energy 37, 79–93.	Yes	Yes	Yes
Castro, A., Wise, D.H., 2009. Influence of fine woody debris on spider diversity and community structure in forest leaf litter. Biodiversity and Conservation 18, 3705–3731.	Yes	Yes	Yes
Weis, T., 2010. The Accelerating Biophysical Contradictions of Industrial Capitalist Agriculture. Journal of Agrarian Change 10, 315–341.	Yes	Yes	Yes
Myers, M.C., Hoksch, B.J., Mason, J.T., 2012. Butterfly response to floral resources during early establishment at a heterogeneous prairie biomass production site in Iowa, USA. Journal of Insect Conservation 16, 457–472.	Yes	Yes	Yes
Kumar, S., Chaube, A., Jain, S.K., 2011. POST COPENHAGEN SUMMIT SCENARIO: ATTAINMENT OF SUSTAINABLE ENERGY REGIME. Energy & Environment 22, 877–889.	Yes	Yes	Yes
Dencic, S., Pejin, D., Zekic, V., Mojovic, L., Pejin, J., Vukoje, V., Nikolic, S., 2012. A COMPARISON OF THE COSTS OF BIOETHANOL PRODUCTION FROM TRITICALE, WHEAT AND MAIZE. Romanian Agricultural Research 29, 261–269.	Yes	Yes	Yes
Buchholz, T., Volk, T., 2013. Profitability of Willow Biomass Crops Affected by Incentive Programs. Bioenergy Research 6, 53–64.	Yes	Yes	Yes
Aherne, J., Posch, M., Forsius, M., Lehtonen, A., Harkonen, K., 2012. Impacts of forest biomass removal on soil nutrient status under climate change: a catchment-based modelling study for Finland. Biogeochemistry 107, 471–488.	Yes	Yes	Yes
Sevigne Itoiz, E., Fuentes-Gruenewald, C., Gasol, C. M., Garces, E., Alacid, E., Rossi, S., Rieradevall, J., 2012. Energy balance and environmental impact analysis of marine microalgal biomass production for biodiesel generation in a photobioreactor pilot plant. Biomass & Bioenergy 39, 324–335.	Yes	Yes	Yes
McCarthy, J.F., 2010. Processes of inclusion and adverse incorporation: oil palm and agrarian change in Sumatra, Indonesia. Journal of Peasant Studies 37, 821–850.	Yes	Yes	Yes
Chinnasamy, S., Bhatnagar, A., Claxton, R., Das, K.C., 2010. Biomass and bioenergy production potential of microalgae consortium in open and closed bioreactors using untreated carpet industry effluent as growth medium. Bioresource Technology 101, 6751–6760.	Yes	Yes	Yes
Wicke, B., Smeets, E., Watson, H., Faaij, A., 2011b. The current bioenergy production potential of semi-arid and arid regions in sub-Saharan Africa. Biomass & Bioenergy 35, 2773–2786.	Yes	Yes	Yes
Ojeda, K., Sanchez, E., El-Halwagi, M., Kafarov, V., 2011. Exergy analysis and process integration of bioethanol production from acid pre-treated biomass: Comparison of SHF, SSF and SSCF pathways. Chemical Engineering Journal 176, 195–201.	Yes	Yes	Yes
McKenney, D.W., Yemshanou, D., Fraleigh, S., Allen, D., Preto, F., 2011. An economic assessment of the use of short-rotation coppice woody biomass to heat greenhouses in southern Canada. Biomass & Bioenergy 35, 374–384.	Yes	Yes	Yes
Luque, R., Lovett, J.C., Datta, B., Clancy, J., Campelo, J.M., Romero, A.A., 2010. Biodiesel as feasible petrol fuel replacement: a multidisciplinary overview. Energy & Environmental Science 3, 1706–1721.	Yes	Yes	Yes
Perimenis, A., Walimwipi, H., Zinoviev, S., Mueller-Langer, F., Miertus, S., 2011. Development of a decision support tool for the assessment of biofuels. Energy Policy 39, 1782–1793.	Yes	Yes	Yes
Mangoyana, Robert Blessing, 2009. Bioenergy for sustainable development: An African context. Physics and Chemistry of the Earth 34, 59–64.	Yes	Yes	Yes
Liang, S., Xu, M., Zhang, T., 2012. Unintended consequences of bioethanol feedstock choice in China. Bioresource Technology 125, 312–317.	Yes	Yes	Yes
Lee, Juhwan, Pedroso, G., Linquist, B.A., Putnam, D., van Kessel, C., Six, J., 2012. Simulating switchgrass biomass production across ecoregions using the DAYCENT model. Global Change Biology Bioenergy 4, 521–533.	Yes	Yes	Yes
Quintero, J.A., Cardona, C.A., Felix, E., Moncada, J., Sanchez, O.J., Gutierrez, L.F., 2012. Techno-economic analysis of bioethanol production in Africa: Tanzania case. Energy 48, 442–454.	Yes	Yes	Yes
Rorstad, P.K., Tromborg, E., Bergseng, E., Solberg, B., 2010. Combining GIS and Forest Modelling in Estimating Regional Supply of Harvest Residues in Norway. Silva Fennica 44, 435–451.	Yes	Yes	Yes
Sendich, E.D., Dale, B.E., 2009. Environmental and economic analysis of the fully integrated biorefinery. Global Change Biology Bioenergy 1, 331–345.	Yes	Yes	Yes
Suer, P., Andersson-Skold, Y., 2011. Biofuel or excavation? - Life cycle assessment (LCA) of soil remediation options. Biomass & Bioenergy 35, 969–981.	Yes	Yes	Yes
Van Eijck, J., Smeets, E., Faaij, A., 2012. The economic performance of jatropha, cassava and Eucalyptus production systems for energy in an East African smallholder setting. Global Change Biology Bioenergy 4, 828–845.	Yes	Yes	Yes
Baker, J.M., Griffis, T.J., 2009. Evaluating the potential use of winter cover crops in corn-soybean systems for sustainable co-production of food and fuel. Agricultural and Forest Meteorology 149, 2120–2132.	Yes	Yes	Yes
Bailey, C., Dyer, J.F., Teeter, L., 2011. Assessing the rural development potential of lignocellulosic biofuels in Alabama. Biomass & Bioenergy 35, 1408–1417.	Yes	Yes	Yes
Zamboni, A., Murphy, R.J., Woods, J., Bezzo, F., Shah, N., 2011. Biofuels carbon footprints: Whole-systems optimisation for GHG emissions reduction. Bioresource Technology 102, 7457–7465.	Yes	Yes	Yes
Johnson, L., Lippke, B., Oneil, E., 2012. Modeling Biomass Collection and Woods Processing Life-Cycle Analysis. Forest Products Journal 62, 258–272.	Yes	Yes	Yes
Zamalloa, C., Vulsteke, E., Albrecht, J., Verstraete, W., 2011. The techno-economic potential of renewable energy through the anaerobic digestion of microalgae. Bioresource Technology 102, 1149–1158.	Yes	Yes	Yes
Grimsby, L.K., Aune, J.B., Johnsen, F.H., 2012. Human energy requirements in Jatropha oil production for rural electrification in Tanzania. Energy for Sustainable Development 16, 297–302.	Yes	Yes	Yes
Rogers, A., McDonald, K., Muehlbauer, M.F., Hoffman, A., Koenig, K., Newman, L., Taghavi, S., van der Lelie, D., 2012. Inoculation of hybrid poplar with the endophytic bacterium Enterobacter sp 638 increases biomass but does not impact leaf level physiology. Global Change Biology Bioenergy 4, 364–370.	Yes	Yes	Yes
Baka, J., Roland-Holst, D., 2009. Food or fuel? What European farmers can contribute to Europe’s transport energy requirements and the Doha Round. Energy Policy 37, 2505–2513.	Yes	Yes	Yes
Secchi, S., Kurkalova, L., Gassman, P.W., Hart, C., 2011. Land use change in a biofuels hotspot: The case of Iowa, USA. Biomass & Bioenergy 35, 2391–2400.	Yes	Yes	Yes
Kalipci, E., Ozdemir, C., Sahinkaya, S., 2011. Evaluation of manageable biological waste utilization of Konya in terms of environment and energy recovery. Energy Education Science and Technology Part a-Energy Science and Research 27, 35–42.	Yes	Yes	Yes
Stoica, A., Sandberg, M., Holby, O., 2009. Energy use and recovery strategies within wastewater treatment and sludge handling at pulp and paper mills. Bioresource Technology 100, 3497–3505.	Yes	Yes	Yes
Casteli Figueiredo Gallardo, A.L., Bond, A., 2011. Capturing the implications of land use change in Brazil through environmental assessment: Time for a strategic approach? Environmental Impact Assessment Review 31, 261–270.	Yes	Yes	Yes
Robertson, B.A., Doran, P.J., Loomis, L.R., Robertson, J.R., Schemske, D.W., 2011. Perennial biomass feedstocks enhance avian diversity. Global Change Biology Bioenergy 3, 235–246.	Yes	Yes	Yes
Burrell, A., Gay, S.H., Kavallari, A., 2012. The Compatibility of EU Biofuel Policies with Global Sustainability and the WTO. World Economy 35, 784–798.	Yes	Yes	Yes
Janssen, R., Rutz, D.D., 2011. Sustainability of biofuels in Latin America: Risks and opportunities. Energy Policy 39, 5717–5725.	Yes	Yes	Yes
Cohen, M.F., Hare, C., Kozlowski, J., Mccormick, R.S., Chen, L., Schneider, L., Parish, M., Knight, Z., Nelson, T.A., Grewell, B.J., 2013. Wastewater polishing by a channelized macrophyte-dominated wetland and anaerobic digestion of the harvested phytomass. Journal of Environmental Science and Health Part a-Toxic/Hazardous Substances & Environmental Engineering 48, 319–330.	Yes	Yes	Yes
Jones, H.S., Beets, P.N., Kimberley, M.O., Garrett, L.G., 2011. Harvest residue management and fertilisation effects on soil carbon and nitrogen in a 15-year-old Pinus radiata plantation forest. Forest Ecology and Management 262, 339–347.	Yes	Yes	Yes
Benjamin, J.G., Lilieholm, R.J., Coup, C.E., 2010. Forest Biomass Harvesting in the Northeast: A Special-Needs Operation? Northern Journal of Applied Forestry 27, 45–49.	Yes	Yes	Yes
Wianwiwat, S., Asafu-Adjaye, J., 2013. Is there a role for biofuels in promoting energy self sufficiency and security? A CGE analysis of biofuel policy in Thailand. Energy Policy 55, 543–555.	Yes	Yes	Yes
Gordon, D.R., Tancig, K.J., Onderdonk, D.A., Gantz, C.A., 2011. Assessing the invasive potential of biofuel species proposed for Florida and the United States using the Australian Weed Risk Assessment. Biomass & Bioenergy 35, 74–79.	Yes	Yes	Yes
Lenssen, A.W., Iversen, W.M., Sainju, U.M., Caesar-TonThat, T.C., Blodgett, S.L., Allen, B. L., Evans, R.G., 2012. Yield, Pests, and Water Use of Durum and Selected Crucifer Oilseeds in Two-Year Rotations. Agronomy Journal 104, 1295–1304.	Yes	Yes	Yes
Kasivisvanathan, H., Ng, R.T.L., Tay, D.H.S., Ng, D.K.S., 2012. Fuzzy optimisation for retrofitting a palm oil mill into a sustainable palm oil-based integrated biorefinery. Chemical Engineering Journal 200, 694–709.	Yes	Yes	Yes
Lotze-Campen, H., Popp, A., Beringer, T., Mueller, C., Bondeau, A., Rost, S., Lucht, W., 2010. Scenarios of global bioenergy production: The trade-offs between agricultural expansion, intensification and trade. Ecological Modelling 221, 2188–2196.	Yes	Yes	Yes
Fedler, C.B., Duan, R., 2011. Biomass production for bioenergy using recycled wastewater in a natural waste treatment system. Resources Conservation and Recycling 55, 793–800.	Yes	Yes	Yes
Galdos, M.V., Cerri, C.C., Cerri, C.E.P., Paustian, K., Van Antwerpen, R., 2010. Simulation of sugarcane residue decomposition and aboveground growth. Plant and Soil 326, 243–259.	Yes	Yes	Yes
McShea, W.J., Stewart, C., Peterson, L., Erb, P., Stuebing, R., Giman, B., 2009. The importance of secondary forest blocks for terrestrial mammals within an Acacia/secondary forest matrix in Sarawak, Malaysia. Biological Conservation 142, 3108–3119.	Yes	Yes	Yes
Lundmark, R., 2010. European trade in forest products and fuels. Journal of Forest Economics 16, 235–251.	Yes	Yes	Yes
Reilly, J., Melillo, J., Cai, Y., Kicklighter, D., Gurgel, A., Paltsev, S., Cronin, T., Sokolov, A., Schlosser, A., 2012. Using Land To Mitigate Climate Change: Hitting the Target, Recognizing the Trade-offs. Environmental Science & Technology 46, 5672–5679.	Yes	Yes	Yes
Koh, L.P., Wilcove, D.S., 2008. Is oil palm agriculture really destroying tropical biodiversity? Conservation Letters 1, 60–64.	Yes	Yes	Yes
Xue, Xiaobo, Collinge, W.O., Shrake, S.O., Bilec, M.M., Landis, A.E., 2012. Regional life cycle assessment of soybean derived biodiesel for transportation fleets. Energy Policy 48, 295–303.	Yes	Yes	Yes
Gonzalez-Garcia, S., Martinez Gasol, C., Teresa Moreira, Maria, Gabarrell, X., Rieradevall i Pons, J., Feijoo, Gumersindo, 2011. Environmental assessment of black locust (Robinia pseudoacacia L.)-based ethanol as potential transport fuel. International Journal of Life Cycle Assessment 16, 465–477.	Yes	Yes	Yes
Parish, E.S., Hilliard, M.R., Baskaran, L.M., Dale, V.H., Griffiths, N.A., Mulholland, P.J., Sorokine, A., Thomas, N.A., Downing, M.E., Middleton, R.S., 2012. Multimetric spatial optimization of switchgrass plantings across a watershed. Biofuels Bioproducts & Biorefining-Biofpr 6, 58–72.	Yes	Yes	Yes
Yu, C.Y., Kim, H.S., Rayburn, A.L., Widholm, J.M., Juvik, J.A., 2009. Chromosome doubling of the bioenergy crop, Miscanthus x giganteus. Global Change Biology Bioenergy 1, 404–412.	Yes	Yes	Yes
Buonocore, E., Franzese, Pier Paolo, Ulgiati, Sergio, 2012. Assessing the environmental performance and sustainability of bioenergy production in Sweden: A life cycle assessment perspective. Energy 37, 69–78.	Yes	Yes	Yes
Briedis, J.I., Wilson, J.S., Benjamin, J.G., Wagner, R.G., 2011. Biomass retention following whole-tree, energy wood harvests in central Maine: Adherence to five state guidelines. Biomass & Bioenergy 35, 3552–3560.	Yes	Yes	Yes
Langholtz, M., Graham, R., Eaton, L., Perlack, R., Hellwinkel, C., Ugarte, D.G.D. la T., 2012. Price projections of feedstocks for biofuels and biopower in the U.S. Energy Policy 41, 484–493.	Yes	Yes	Yes
Convery, I., Robson, D., Ottitsch, A., Long, M., 2012. The willingness of farmers to engage with bioenergy and woody biomass production: A regional case study from Cumbria. Energy Policy 40, 293–300.	Yes	Yes	Yes
Questad, E.J., Foster, B.L., Jog, S., Kindscher, K., Loring, H., 2011. Evaluating patterns of biodiversity in managed grasslands using spatial turnover metrics. Biological Conservation 144, 1050–1058.	Yes	Yes	Yes
Smeets, E.M.W., Faaij, Andre P. C., 2010. The impact of sustainability criteria on the costs and potentials of bioenergy production - Applied for case studies in Brazil and Ukraine. Biomass & Bioenergy 34, 319–333.	Yes	Yes	Yes
Costello, C., Griffin, W.M., Matthews, H.S., Weber, C.L., 2011. Inventory Development and Input-Output Model of US Land Use: Relating Land in Production to Consumption. Environmental Science & Technology 45, 4937–4943.	Yes	Yes	Yes
Van Vuuren, Detlef P., van Vliet, J., Stehfest, E., 2009. Future bio-energy potential under various natural constraints. Energy Policy 37, 4220–4230.	Yes	Yes	Yes
Butler, R.A., Laurance, W.F., 2009. Is oil palm the next emerging threat to the Amazon? Tropical Conservation Science 2, 1–10.	Yes	Yes	Yes
Harper, R.J., Sochacki, S.J., Smettem, K.R.J., Robinson, N., 2010. Bioenergy Feedstock Potential from Short-Rotation Woody Crops in a Dryland Environment. Energy & Fuels 24, 225–231.	Yes	Yes	Yes
Huang, J., Yang, Jun, Msangi, S., Rozelle, S., Weersink, A., 2012a. Biofuels and the poor: Global impact pathways of biofuels on agricultural markets. Food Policy 37, 439–451.	Yes	Yes	Yes
Haughton, A.J., Bond, A.J., Lovett, A.A., Dockerty, T., Sunnenberg, G., Clark, S.J., Bohan, D.A., Sage, R.B., Mallott, M.D., Mallott, V.E., Cunningham, M.D., Riche, Andrew B., Shield, I.F., Finch, J.W., Turner, M.M., Karp, A., 2009. A novel, integrated approach to assessing social, economic and environmental implications of changing rural land-use: a case study of perennial biomass crops. Journal…	Yes	Yes	Yes
Guedes Alcoforado de Moraes, M.M., Cai, X., Ringler, C., Albuquerque, B.E., Vieira da Rocha, S.P., Amorim, C.A., 2010. Joint Water Quantity-Quality Management in a Biofuel Production Area-Integrated Economic-Hydrologic Modeling Analysis. Journal of Water Resources Planning and Management-Asce 136, 502–511.	Yes	Yes	Yes
Lassauce, A., Lieutier, F., Bouget, C., 2012. Woodfuel harvesting and biodiversity conservation in temperate forests: Effects of logging residue characteristics on saproxylic beetle assemblages. Biological Conservation 147, 204–212.	Yes	Yes	Yes
Becker, D.R., Skog, Kenneth, Hellman, A., Halvorsen, K.E., Mace, T., 2009. An outlook for sustainable forest bioenergy production in the Lake States. Energy Policy 37, 5687–5693.	Yes	Yes	Yes
Thiffault, E., Pare, D., Brais, S., Titus, Brian D., 2010. Intensive biomass removals and site productivity in Canada: A review of relevant issues. Forestry Chronicle 86, 36–42.	Yes	Yes	Yes
Browne, D., O’Regan, B., Moles, R., 2010. Use of multi-criteria decision analysis to explore alternative domestic energy and electricity policy scenarios in an Irish city-region. Energy 35, 518–528.	Yes	Yes	Yes
Das, S., Priess, J.A., Schweitzer, C., 2012. Modelling regional scale biofuel scenarios - a case study for India. Global Change Biology Bioenergy 4, 176–192.	Yes	Yes	Yes
Griffith, S. M., Banowetz, G. M., Dick, R.P., Mueller-Warrant, G.W., Whittaker, G.W., 2011. Western Oregon Grass Seed Crop Rotation and Straw Residue Effects on Soil Quality. Agronomy Journal 103, 1124–1131.	Yes	Yes	Yes
Delivand, M.K., Barz, M., Gheewala, S.H., Sajjakulnukit, B., 2012. Environmental and socio-economic feasibility assessment of rice straw conversion to power and ethanol in Thailand. Journal of Cleaner Production 37, 29–41.	Yes	Yes	Yes
Mathews, J.A., 2008. Biofuels, climate change and industrial development: can the tropical South build 2000 biorefineries in the next decade? Biofuels Bioproducts & Biorefining-Biofpr 2, 103–125.	Yes	Yes	Yes
Karlen, D.L., Birell, S.J., Hess, J.R., 2011a. A five-year assessment of corn stover harvest in central Iowa, USA. Soil & Tillage Research 115, 47–55.	Yes	Yes	Yes
Selfa, T., Kulcsar, L., Bain, C., Goe, R., Middendorf, G., 2011. Biofuels Bonanza?: Exploring community perceptions of the promises and perils of biofuels production. Biomass & Bioenergy 35, 1379–1389.	Yes	Yes	Yes
Giarola, S., Shah, N., Bezzo, F., 2012. A comprehensive approach to the design of ethanol supply chains including carbon trading effects. Bioresource Technology 107, 175–185.	Yes	Yes	Yes
Turner, J., Lambert, M.J., 2011. Analysis of nutrient depletion in a radiata pine plantation. Forest Ecology and Management 262, 1327–1336.	Yes	Yes	Yes
Bryngelsson, D.K., Lindgren, K., 2013. Why large-scale bioenergy production on marginal land is unfeasible: A conceptual partial equilibrium analysis. Energy Policy 55, 454–466.	Yes	Yes	Yes
Wetterlund, E., Leduc, Sylvain, Dotzauer, Erik, Kindermann, G., 2012. Optimal localisation of biofuel production on a European scale. Energy 41, 462–472.	Yes	Yes	Yes
McCarthy, J., Zen, Z., 2010. Regulating the Oil Palm Boom: Assessing the Effectiveness of Environmental Governance Approaches to Agro-industrial Pollution in Indonesia. Law & Policy 32, 153–179.	Yes	Yes	Yes
Akgul, O., Shah, N., Papageorgiou, L.G., 2012. Economic optimisation of a UK advanced biofuel supply chain. Biomass & Bioenergy 41, 57–72.	Yes	Yes	Yes
Gasol, Carles M., Brun, F., Mosso, A., Rieradevall, Joan, Gabarrell, X., 2010. Economic assessment and comparison of acacia energy crop with annual traditional crops in Southern Europe. Energy Policy 38, 592–597.	Yes	Yes	Yes
Dyer, J.C., Stringer, L. C., Dougill, A.J., 2012. Jatropha curcas: Sowing local seeds of success in Malawi? In response to Achten et al. (2010). Journal of Arid Environments 79, 107–110.	Yes	Yes	Yes
Makenete, A., Lemmer, W., Kupka, J., 2008. The Impact of Biofuel Production on Food Security: A Briefing Paper with a Particular Emphasis on Maize-to-Ethanol Production. International Food and Agribusiness Management Review 11, 101–110.	Yes	Yes	Yes
Victorsson, J., Jonsell, M., 2013. Ecological traps and habitat loss, stump extraction and its effects on saproxylic beetles. Forest Ecology and Management 290, 22–29.	Yes	Yes	Yes
El Kasmioui, O., Ceulemans, R., 2013. Financial Analysis of the Cultivation of Short Rotation Woody Crops for Bioenergy in Belgium: Barriers and Opportunities. Bioenergy Research 6, 336–350.	Yes	Yes	Yes
Van Stralen, J.N.P., Uslu, A., Dalla Longa, F., Panoutsou, Calliope, 2013. The role of biomass in heat, electricity, and transport markets in the EU27 under different scenarios. Biofuels Bioproducts & Biorefining-Biofpr 7, 147–163.	Yes	Yes	Yes
Sapp, M., 2008. Biofuels and the bureaucratic beast. Biofuels Bioproducts & Biorefining-Biofpr 2, 12–15.	Yes	Yes	Yes
Hiemstra-van der Horst, G., Hovorka, A.J., 2009. Fuelwood: The “other” renewable energy source for Africa? Biomass & Bioenergy 33, 1605–1616.	Yes	Yes	Yes
Gomez, A., Rodrigues, M., Montanes, C., Dopazo, C., Fueyo, N., 2011. The technical potential of first-generation biofuels obtained from energy crops in Spain. Biomass & Bioenergy 35, 2143–2155.	Yes	Yes	Yes
Gerbens-Leenes, P.W., van Lienden, A.R., Hoekstra, A.Y., van der Meer, T.H., 2012. Biofuel scenarios in a water perspective: The global blue and green water footprint of road transport in 2030. Global Environmental Change-Human and Policy Dimensions 22, 764–775.	Yes	Yes	Yes
Kiniry, J. R., Anderson, L.C., Johnson, M.-V.V., Behrman, K. D., Brakie, M., Burner, D., Cordsiemon, R.L., Fay, P.A., Fritschi, F.B., Houx, J.H., Hawkes, C., Juenger, T., Kaiser, J., Keitt, T. H., Lloyd-Reilley, J., Maher, S., Raper, R., Scott, A., Shadow, A., West, C., Wu, Y., Zibilske, L., 2013. Perennial Biomass Grasses and the Mason-Dixon Line: Comparative Productivity across Latitudes in the…	Yes	Yes	Yes
Jumbe, C.B.L., Mkondiwa, M., 2013. Comparative analysis of biofuels policy development in Sub-Saharan Africa: The place of private and public sectors. Renewable Energy 50, 614–620.	Yes	Yes	Yes
Wilson, R.J., Farag, I.H., 2012. Parametric study of biodiesel quality and yield using a bench-top processor. International Journal of Oil Gas and Coal Technology 5, 92–105.	Yes	Yes	Yes
Van der Velde, M., Bouraoui, F., Aloe, A., 2009. Pan-European regional-scale modelling of water and N efficiencies of rapeseed cultivation for biodiesel production. Global Change Biology 15, 24–37.	Yes	Yes	Yes
Agoramoorthy, G., Hsu, M.J., Chaudhary, S., Shieh, P.-C., 2009. Can biofuel crops alleviate tribal poverty in India’s drylands? Applied Energy 86, S118–S124.	Yes	Yes	Yes
Donnelly, A., Styles, D., Fitzgerald, J., Finnan, J., 2011. A proposed framework for determining the environmental impact of replacing agricultural grassland with Miscanthus in Ireland. Global Change Biology Bioenergy 3, 247–263.	Yes	Yes	Yes
Lu, J., Zhu, Lei, Hu, G., Wu, Jianguo, 2010. Integrating animal manure-based bioenergy production with invasive species control: A case study at Tongren Pig Farm in China. Biomass & Bioenergy 34, 821–827.	Yes	Yes	Yes
Ceccon, E., 2008. Production of bioenergy on small farms: a two-year agroforestry experiment using Eucalyptus urophylla intercropped with rice and beans in Minas Gerais, Brazil. New Forests 35, 285–298.	Yes	Yes	Yes
Thornley, P., Rogers, J., Huang, Ye, 2008. Quantification of employment from biomass power plants. Renewable Energy 33, 1922–1927.	Yes	Yes	Yes
Fazio, S., Monti, A., 2011. Life cycle assessment of different bioenergy production systems including perennial and annual crops. Biomass & Bioenergy 35, 4868–4878.	Yes	Yes	Yes
Langeveld, J., Kalf, R., Elbersen, H. Wolter, 2010. Bioenergy production chain development in the Netherlands: key factors for success. Biofuels Bioproducts & Biorefining-Biofpr 4, 484–493.	Yes	Yes	Yes
Krasuska, E., Cadorniga, C., Tenorio, J.L., Testa, G., Scordia, D., 2010. Potential land availability for energy crops production in Europe. Biofuels Bioproducts & Biorefining-Biofpr 4, 658–673.	Yes	Yes	Yes
Kinoshita, T., Ohki, T., Yamagata, Y., 2010. Woody biomass supply potential for thermal power plants in Japan. Applied Energy 87, 2923–2927.	Yes	Yes	Yes
Piementel, D., 2012. Energy Production from Maize. Problemy Ekorozwoju 7, 15–22.	Yes	Yes	Yes
Luk, J., Fernandes, H., Kumar, A., 2010. A conceptual framework for siting biorefineries in the Canadian Prairies. Biofuels Bioproducts & Biorefining-Biofpr 4, 408–422.	Yes	Yes	Yes
Tsao, C.-C., Campbell, J. E., Mena-Carrasco, M., Spak, S.N., Carmichael, G.R., Chen, Y., 2012. Biofuels That Cause Land-Use Change May Have Much Larger Non-GHG Air Quality Emissions Than Fossil Fuels. Environmental Science & Technology 46, 10835–10841.	Yes	Yes	Yes
Funke, T., Strauss, P.G., Meyer, F., 2009. Modelling the impacts of the industrial biofuels strategy on the South African agricultural and biofuel subsectors. Agrekon 48, 223–244.	Yes	Yes	Yes
Flaspohler, D.J., Webster, C.R., 2011. Plantations for Bioenergy: Principles for Maintaining Biodiversity in Intensively Managed Forests. Forest Science 57, 516–524.	Yes	Yes	Yes
Werling, B.P., Meehan, T.D., Robertson, B.A., Gratton, C., Landis, D.A., 2011. Biocontrol potential varies with changes in biofuel-crop plant communities and landscape perenniality. Global Change Biology Bioenergy 3, 347–359.	Yes	Yes	Yes
Wang, Z., Calderon, M.M., Lu, Ying, 2011. Lifecycle assessment of the economic, environmental and energy performance of Jatropha curcas L. biodiesel in China. Biomass & Bioenergy 35, 2893–2902.	Yes	Yes	Yes
Dronne, Y., Forslund, A., Levert, F., 2008. International markets for products used in feed consumption: recent developments and perspectives. Sciences Des Aliments 28, 303–309.	Yes	Yes	Yes
Clancy, D., Breen, J.P., Thorne, F., Wallace, M., 2012. The influence of a Renewable Energy Feed in Tariff on the decision to produce biomass crops in Ireland. Energy Policy 41, 412–421.	Yes	Yes	Yes
Thompson, W., Meyer, S., Green, T., 2010. The US biodiesel use mandate and biodiesel feedstock markets. Biomass & Bioenergy 34, 883–889.	Yes	Yes	Yes
Borzecka-Walker, M., Faber, A., Pudelko, R., Kozyra, J., Syp, A., Borek, R., 2011. Life cycle assessment (LCA) of crops for energy production. Journal of Food Agriculture & Environment 9, 698–700.	Yes	Yes	Yes
Lohrasbi, M., Pourbafrani, M., Niklasson, C., Taherzadeh, M.J., 2010. Process design and economic analysis of a citrus waste biorefinery with biofuels and limonene as products. Bioresource Technology 101, 7382–7388.	Yes	Yes	Yes
Malik, U.S., Ahmed, M., Sombilla, Mercedita A., Cueno, S.L., 2009. Biofuels production for smallholder producers in the Greater Mekong Sub-region. Applied Energy 86, S58–S68.	Yes	Yes	Yes
Schaffel, S.B., La Rovere, E.L., 2010. The quest for eco-social efficiency in biofuels production in Brazil. Journal of Cleaner Production 18, 1663–1670.	Yes	Yes	Yes
Urban, B., von Haaren, C., Kanning, H., Krahl, J., Munack, A., 2012. Spatially differentiated examination of biodiversity in LCA (Life Cycle Assessment) on national scale exemplified by biofuels. Landbauforschung 62, 65–75.	Yes	Yes	Yes
Hytoenen, E., Stuart, P.R., 2010. Biofuel Production in an Integrated Forest Biorefinery-Technology Identification Under Uncertainty. Journal of Biobased Materials and Bioenergy 4, 58–67.	Yes	Yes	Yes
Powers, S.E., Ascough, J.C., Nelson, R.G., Larocque, G.R., 2011. Modeling water and soil quality environmental impacts associated with bioenergy crop production and biomass removal in the Midwest USA. Ecological Modelling 222, 2430–2447.	Yes	Yes	Yes
Campbell, J. Elliott, Lobell, D.B., Genova, R.C., Field, C.B., 2008. The global potential of bioenergy on abandoned agriculture lands. Environmental Science & Technology 42, 5791–5794.	Yes	Yes	Yes
Schreurs, E., Voets, T., Thewys, T., 2011. GIS-based assessment of the biomass potential from phytoremediation of contaminated agricultural land in the Campine region in Belgium. Biomass & Bioenergy 35, 4469–4480.	Yes	Yes	Yes
Borjesson, M., Ahlgren, E.O., 2012. Modelling transport fuel pathways: Achieving cost-effective oil use reduction in passenger cars in Sweden. Technological Forecasting and Social Change 79, 801–818.	Yes	Yes	Yes
Mashoko, L., Mbohwa, C., Thomas, V.M., 2013. Life cycle inventory of electricity cogeneration from bagasse in the South African sugar industry. Journal of Cleaner Production 39, 42–49.	Yes	Yes	Yes
Castillo, M.S., Sollenberger, Lynn E., Vendramini, Joao M. B., Woodard, Kenneth R., O’Connor, G.A., Newman, Y.C., Silveira, M.L., Sartain, J.B., 2010. Municipal Biosolids as an Alternative Nutrient Source for Bioenergy Crops: I. Elephantgrass Biomass Production and Soil Responses. Agronomy Journal 102, 1308–1313.	Yes	Yes	Yes
Tran, N., Illukpitiya, P., Yanagida, J.F., Ogoshi, R., 2011. Optimizing biofuel production: An economic analysis for selected biofuel feedstock production in Hawaii. Biomass & Bioenergy 35, 1756–1764.	Yes	Yes	Yes
Headey, D., Fan, S., 2008. Anatomy of a crisis: the causes and consequences of surging food prices. Agricultural Economics 39, 375–391.	Yes	Yes	Yes
Kuehmaier, M., Stampfer, K., 2012. Development of a Multi-Criteria Decision Support Tool for Energy Wood Supply Management. Croatian Journal of Forest Engineering 33, 181–198.	Yes	Yes	Yes
Klein-Marcuschamer, D., Simmons, B.A., Blanch, H.W., 2011. Techno-economic analysis of a lignocellulosic ethanol biorefinery with ionic liquid pre-treatment. Biofuels Bioproducts & Biorefining-Biofpr 5, 562–569.	Yes	Yes	Yes
Chakravorty, U., Hubert, M.-H., Nostbakken, L., 2009. Fuel Versus Food, in: Annual Review of Resource Economics. pp. 645–663.	Yes	Yes	Yes
Bhattarai, K., Stalick, W.M., Mckay, S., Geme, G., Bhattarai, N., 2011. Biofuel: An alternative to fossil fuel for alleviating world energy and economic crises. Journal of Environmental Science and Health Part a-Toxic/Hazardous Substances & Environmental Engineering 46, 1424–1442.	Yes	Yes	Yes
Dunlop, C.A., 2010. The temporal dimension of knowledge and the limits of policy appraisal: biofuels policy in the UK. Policy Sciences 43, 343–363.	Yes	Yes	Yes
Dufour, J., Iribarren, D., 2012. Life cycle assessment of biodiesel production from free fatty acid-rich wastes. Renewable Energy 38, 155–162.	Yes	Yes	Yes
Shen, Y., Yuan, W., Pei, Z.J., Wu, Q., Mao, E., 2009. MICROALGAE MASS PRODUCTION METHODS. Transactions of the Asabe 52, 1275–1287.	Yes	Yes	Yes
Talens Peiro, L., Villalba Mendez, G., Sciubba, E., Gabarrell i Durany, X., 2010. Extended exergy accounting applied to biodiesel production. Energy 35, 2861–2869.	Yes	Yes	Yes
Brandao, M., Levasseur, A., Kirschbaum, M.U.F., Weidema, B.P., Cowie, A.L., Jorgensen, S.V., Hauschild, M.Z., Pennington, D.W., Chomkhamsri, K., 2013. Key issues and options in accounting for carbon sequestration and temporary storage in life cycle assessment and carbon footprinting. International Journal of Life Cycle Assessment 18, 230–240.	Yes	Yes	Yes
Babel, M.S., Shrestha, B., Perret, S.R., 2011. Hydrological impact of biofuel production: A case study of the Khlong Phlo Watershed in Thailand. Agricultural Water Management 101, 8–26.	Yes	Yes	Yes
Wetterlund, E., Pettersson, K., Harvey, S., 2011. Systems analysis of integrating biomass gasification with pulp and paper production - Effects on economic performance, CO2 emissions and energy use. Energy 36, 932–941.	Yes	Yes	Yes
Talbot, B., Ackerman, P.A., 2009. Renewable energy: the potential opportunities and obligations of plantation forestry. Southern Forests 71, 79–83.	Yes	Yes	Yes
Pryor, F.L., 2009. THE ECONOMICS OF GASOHOL. Contemporary Economic Policy 27, 523–537.	Yes	Yes	Yes
Amichev, B.Y., Kurz, W.A., Smyth, C., Van Rees, K.C.J., 2012. The carbon implications of large-scale afforestation of agriculturally marginal land with short-rotation willow in Saskatchewan. Global Change Biology Bioenergy 4, 70–87.	Yes	Yes	Yes
Upham, P., Riesch, H., Tomei, J., Thornley, P., 2011a. The sustainability of forestry biomass supply for EU bioenergy: A post-normal approach to environmental risk and uncertainty. Environmental Science & Policy 14, 510–518.	Yes	Yes	Yes
Eklof, J., 2011. Success story or cautionary tale? Swedish ethanol in co-existing science-policy frameworks. Science and Public Policy 38, 795–806.	Yes	Yes	Yes
Monroe, M.C., Oxarart, A., 2011. Woody biomass outreach in the southern United States: A case study. Biomass & Bioenergy 35, 1465–1473.	Yes	Yes	Yes
Graefe, S., Dufour, D., Giraldo, A., Armando Munoz, L., Mora, P., Solis, H., Garces, H., Gonzalez, A., 2011. Energy and carbon footprints of ethanol production using banana and cooking banana discard: A case study from Costa Rica and Ecuador. Biomass & Bioenergy 35, 2640–2649.	Yes	Yes	Yes
Raslavicius, L., Bazaras, Z., 2010. Ecological assessment and economic feasibility to utilize first generation biofuels in cogeneration output cycle - The case of Lithuania. Energy 35, 3666–3673.	Yes	Yes	Yes
Busch, G., 2012. GIS-based Tools for Regional Assessments and Planning Processes Regarding Potential Environmental Effects of Poplar SRC. Bioenergy Research 5, 584–605.	Yes	Yes	Yes
Habib-Mintz, N., 2010. Biofuel investment in Tanzania: Omissions in implementation. Energy Policy 38, 3985–3997.	Yes	Yes	Yes
Goh, C.S., Junginger, Martin, Cocchi, M., Marchal, D., Thraen, D., Hennig, C., Heinimo, J., Nikolaisen, L., Schouwenberg, P.-P., Bradley, D., Hess, R., Jacobson, J., Ovard, L., Deutmeyer, M., 2013. Wood pellet market and trade: a global perspective. Biofuels Bioproducts & Biorefining-Biofpr 7, 24–42.	Yes	Yes	Yes
Montico, S., 2009. Bioenergy production capacity in the province of Santa Fe, Argentina. Ciencia E Investigacion Agraria 36, 465–473.	Yes	Yes	Yes
Gavrilescu, M., 2008. BIOMASS POWER FOR ENERGY AND SUSTAINABLE DEVELOPMENT. Environmental Engineering and Management Journal 7, 617–640.	Yes	Yes	Yes
Shivan, G.C., Mehmood, S.R., 2012. Determinants of nonindustrial private forest landowner willingness to accept price offers for woody biomass. Forest Policy and Economics 25, 47–55.	Yes	Yes	Yes
Sasaki, N., Knorr, W., Foster, D.R., Etoh, H., Ninomiya, H., Chay, S., Kim, Sophanarith, Sun, S., 2009. Woody biomass and bioenergy potentials in Southeast Asia between 1990 and 2020. Applied Energy 86, S140–S150.	Yes	Yes	Yes
Gomiero, T., Paoletti, M.G., Pimentel, D., 2010. Biofuels: Efficiency, Ethics, and Limits to Human Appropriation of Ecosystem Services. Journal of Agricultural & Environmental Ethics 23, 403–434.	Yes	Yes	Yes
Holzschuh, A., Dormann, C.F., Tscharntke, T., Steffan-Dewenter, I., 2011. Expansion of mass-flowering crops leads to transient pollinator dilution and reduced wild plant pollination. Proceedings of the Royal Society B-Biological Sciences 278, 3444–3451.	Yes	Yes	Yes
Reinhard, J., Zah, R., 2011. Consequential life cycle assessment of the environmental impacts of an increased rapemethylester (RME) production in Switzerland. Biomass & Bioenergy 35, 2361–2373.	Yes	Yes	Yes
Natanelov, V., Alam, M.J., McKenzie, A.M., Van Huylenbroeck, G., 2011. Is there co-movement of agricultural commodities futures prices and crude oil? Energy Policy 39, 4971–4984.	Yes	Yes	Yes
Kuchler, M., 2010. Unravelling the argument for bioenergy production in developing countries: A world-economy perspective. Ecological Economics 69, 1336–1343.	Yes	Yes	Yes
Ciccarese, L., Mattsson, A., Pettenella, D., 2012. Ecosystem services from forest restoration: thinking ahead. New Forests 43, 543–560.	Yes	Yes	Yes
Wang, Y.-C., Ko, C.-H., Chang, F.-C., Chen, P.-Y., Liu, T.-F., Sheu, Y.-S., Shih, T.-L., Teng, C.-J., 2011. Bioenergy production potential for aboveground biomass from a subtropical constructed wetland. Biomass & Bioenergy 35, 50–58.	Yes	Yes	Yes
Louette, G., Maes, D., Alkemade, J.R.M., Boitani, L., de Knegt, B., Eggers, J., Falcucci, A., Framstad, E., Hagemeijer, W., Hennekens, S.M., Maiorano, L., Nagy, S., Serradilla, A.N., Ozinga, W.A., Schaminee, J.H.J., Tsiaousi, V., van Tol, S., Delbaere, B., 2010. BioScore-Cost-effective assessment of policy impact on biodiversity. Journal for Nature Conservation 18, 142–148.	Yes	Yes	Yes
Markowski-Lindsay, M., Stevens, T., Kittredge, D.B., Butler, B.J., Catanzaro, P., Damery, D., 2012. Family forest owner preferences for biomass harvesting in Massachusetts. Forest Policy and Economics 14, 127–135.	Yes	Yes	Yes
Haugen, H.M., 2012. International Obligations and the Right to Food: Clarifying the Potentials and Limitations in Applying a Human Rights Approach When Facing Biofuels Expansion. Journal of Human Rights 11, 405–429.	Yes	Yes	Yes
Ruttens, A., Boulet, J., Weyens, N., Smeets, K., Adriaensen, K., Meers, E., Van Slycken, S., Tack, F., Meiresonne, L., Thewys, T., Witters, N., Carleer, R., Dupae, J., Vangronsveld, J., 2011. SHORT ROTATION COPPICE CULTURE OF WILLOWS AND POPLARS AS ENERGY CROPS ON METAL CONTAMINATED AGRICULTURAL SOILS. International Journal of Phytoremediation 13, 194–207.	Yes	Yes	Yes
Richter, G.M., Riche, A. B., Dailey, A.G., Gezan, S.A., Powlson, D.S., 2008. Is UK biofuel supply from Miscanthus water-limited? Soil Use and Management 24, 235–245.	Yes	Yes	Yes
Robu, T., Robu, A.D., Chiran, A., Gindu, E., 2009. STUDIES REGARDING THE POTENTIAL OF BIODIESEL PRODUCTION IN THE NORTH-EAST DEVELOPMENT REGION OF ROMANIA. Environmental Engineering and Management Journal 8, 1035–1038.	Yes	Yes	Yes
Swinbank, A., Tranter, R., Jones, P., 2011. Mandates, buyouts and fuel-tax rebates: Some economic aspects of biofuel policies using the UK as an example. Energy Policy 39, 1249–1253.	Yes	Yes	Yes
Rittenburg, R.A., Kummel, M., Perramond, E.P., 2011. The local climate-development nexus: Jatropha and smallholder adaptation in Tamil Nadu, India. Climate and Development 3, 328–343.	Yes	Yes	Yes
Obidzinski, K., Andriani, R., Komarudin, H., Andrianto, A., 2012. Environmental and Social Impacts of Oil Palm Plantations and their Implications for Biofuel Production in Indonesia. Ecology and Society 17.	Yes	Yes	Yes
Robertson, B.A., Landis, D.A., Sillett, T.S., Loomis, E.R., Rice, R.A., 2013. Perennial Agroenergy Feedstocks as En Route Habitat for Spring Migratory Birds. Bioenergy Research 6, 311–320.	Yes	Yes	Yes
Pellegrino, E., Di Bene, C., Tozzini, C., Bonari, E., 2011. Impact on soil quality of a 10-year-old short-rotation coppice poplar stand compared with intensive agricultural and uncultivated systems in a Mediterranean area. Agriculture Ecosystems & Environment 140, 245–254.	Yes	Yes	Yes
Vogtlander, J., van der Lugt, P., Brezet, H., 2010. The sustainability of bamboo products for local and Western European applications. LCAs and land-use. Journal of Cleaner Production 18, 1260–1269.	Yes	Yes	Yes
Love, B., Nejadhashemi, A.P., 2011. Environmental Impact Analysis of Biofuel Crops Expansion in the Saginaw River Watershed. Journal of Biobased Materials and Bioenergy 5, 30–54.	Yes	Yes	Yes
Rist, L., Feintrenie, L., Levang, P., 2010. The livelihood impacts of oil palm: smallholders in Indonesia. Biodiversity and Conservation 19, 1009–1024.	Yes	Yes	Yes
Kostka, G., Polzin, C., Scharrer, J., 2009. The future of sugar cane in (the) People’s Republic of China and India - Supply constraints and expansion potential. Applied Energy 86, S100–S107.	Yes	Yes	Yes
Wu, Yiping, Liu, S., Li, Zhengpeng, 2012. Identifying potential areas for biofuel production and evaluating the environmental effects: a case study of the James River Basin in the Midwestern United States. Global Change Biology Bioenergy 4, 875–888.	Yes	Yes	Yes
Lauri, P., Kallio, A.M.I., Schneider, U.A., 2012. Price of CO2 emissions and use of wood in Europe. Forest Policy and Economics 15, 123–131.	Yes	Yes	Yes
Ghosh, A., Chikara, J., Chaudhary, D.R., 2011. Diminution of economic yield as affected by pruning and chemical manipulation of Jatropha curcas L. Biomass & Bioenergy 35, 1021–1029.	Yes	Yes	Yes
Carrete, M., Tella, J.L., Blanco, G., Bertellotti, M., 2009. Effects of habitat degradation on the abundance, richness and diversity of raptors across Neotropical biomes. Biological Conservation 142, 2002–2011.	Yes	Yes	Yes
Dahlberg, A., Thor, G., Allmer, J., Jonsell, M., Jonsson, M., Ranius, T., 2011. Modelled impact of Norway spruce logging residue extraction on biodiversity in Sweden. Canadian Journal of Forest Research-Revue Canadienne De Recherche Forestiere 41, 1220–1232.	Yes	Yes	Yes
Laurijssen, J., Faaij, Andre P. C., 2009. Trading biomass or GHG emission credits? Climatic Change 94, 287–317.	Yes	Yes	Yes
Schornagel, J., Niele, F., Worrell, E., Boggemann, M., 2012. Water accounting for (agro)industrial operations and its application to energy pathways. Resources Conservation and Recycling 61, 1–15.	Yes	Yes	Yes
Stupak, I., Lattimore, B., Titus, Brian D., Smith, C. Tattersall, 2011. Criteria and indicators for sustainable forest fuel production and harvesting: A review of current standards for sustainable forest management. Biomass & Bioenergy 35, 3287–3308.	Yes	Yes	Yes
Saunders, C., Kaye-Blake, W., Marshall, L., Greenhalgh, S., Pereira, M. de A., 2009. Impacts of a United States’ biofuel policy on New Zealand’s agricultural sector. Energy Policy 37, 3448–3454.	Yes	Yes	Yes
Klein-Marcuschamer, D., Oleskowicz-Popiel, P., Simmons, B.A., Blanch, H.W., 2010. Technoeconomic analysis of biofuels: A wiki-based platform for lignocellulosic biorefineries. Biomass & Bioenergy 34, 1914–1921.	Yes	Yes	Yes
Gucciardi Garcez, C.A., de Souza Vianna, J.N., 2009. Brazilian Biodiesel Policy: Social and environmental considerations of sustainability. Energy 34, 645–654.	Yes	Yes	Yes
Cosic, B., Stanic, Z., Duic, N., 2011. Geographic distribution of economic potential of agricultural and forest biomass residual for energy use: Case study Croatia. Energy 36, 2017–2028.	Yes	Yes	Yes
Bastianoni, S., Coppola, F., Lezzi, E., Colacevich, A., Borghini, F., Focardi, S., 2008. Biofuel potential production from the Orbetello lagoon macroalgae: A comparison with sunflower feedstock. Biomass & Bioenergy 32, 619–628.	Yes	Yes	Yes
Strullu, L., Cadoux, S., Preudhomme, M., Jeuffroy, M.-H., Beaudoin, N., 2011. Biomass production and nitrogen accumulation and remobilisation by Miscanthus x giganteus as influenced by nitrogen stocks in belowground organs. Field Crops Research 121, 381–391.	Yes	Yes	Yes
Kou, N., Zhao, F., 2011. Techno-economical analysis of a thermo-chemical biofuel plant with feedstock and product flexibility under external disturbances. Energy 36, 6745–6752.	Yes	Yes	Yes
Kocoloski, Matt, Griffin, W.M., Matthews, H.S., 2011. Impacts of facility size and location decisions on ethanol production cost. Energy Policy 39, 47–56.	Yes	Yes	Yes
Moiseyev, A., Solberg, B., Kallio, A.M.I., Lindner, M., 2011. An economic analysis of the potential contribution of forest biomass to the EU RES target and its implications for the EU forest industries. Journal of Forest Economics 17, 197–213.	Yes	Yes	Yes
McCornick, P.G., Awulachew, S.B., Abebe, M., 2008. Water-food-energy-environment synergies and tradeoffs: major issues and case studies. Water Policy 10, 23–36.	Yes	Yes	Yes
Kulcsar, L.J., Bolender, B.C., 2011. If you build it, will they come? Biofuel plants and demographic trends in the Midwest. Population and Environment 32, 318–331.	Yes	Yes	Yes
Asikainen, A., Roser, D., Laitila, J., Sikanen, L., 2011. Feasibility of the Nordic forest energy harvesting technology in Poland and Scotland. Biomass & Bioenergy 35, 4565–4569.	Yes	Yes	Yes
Borras, S.M., Franco, J.C., 2012. Global Land Grabbing and Trajectories of Agrarian Change: A Preliminary Analysis. Journal of Agrarian Change 12, 34–59.	Yes	Yes	Yes
Sajdak, M., Velazquez-Marti, B., 2012. Estimation of pruned biomass form dendrometric parameters on urban forests: Case study of Sophora japonica. Renewable Energy 47, 188–193.	Yes	Yes	Yes
Borras, S.M., Franco, J.C., Gomez, S., Kay, C., Spoor, M., 2012. Land grabbing in Latin America and the Caribbean. Journal of Peasant Studies 39, 845–872.	Yes	Yes	Yes
Jarchow, M.E., Liebman, M., 2012b. Tradeoffs in Biomass and Nutrient Allocation in Prairies and Corn Managed for Bioenergy Production. Crop Science 52, 1330–1342.	Yes	Yes	Yes
Kautto, N., Arasto, A., Sijm, J., Peck, P., 2012. Interaction of the EU ETS and national climate policy instruments - Impact on biomass use. Biomass & Bioenergy 38, 117–127.	Yes	Yes	Yes
Montefrio, M. J. F., Obbard, J.P., 2010. The Economics of Biodiesel Derived From Waste Cooking Oil in the Philippines. Energy Sources Part B-Economics Planning and Policy 5, 337–347.	Yes	Yes	Yes
Gustafson, C., Shaik, S., 2009. Distressed Rural Housing - Is Economic, Farm, or Biofuel Policy More Influential in Leading a Recovery? American Journal of Agricultural Economics 91, 1187–1193.	Yes	Yes	Yes
Stuermer, B., Schmidt, J., Schmid, E., Sinabell, F., 2013. Implications of agricultural bioenergy crop production in a land constrained economy - The example of Austria. Land Use Policy 30, 570–581.	Yes	Yes	Yes
Nunez, H.M., Rodriguez, L.F., Khanna, M., 2011. Agave for tequila and biofuels: an economic assessment and potential opportunities. Global Change Biology Bioenergy 3, 43–57.	Yes	Yes	Yes
Mola-Yudego, B., Pelkonen, P., 2008. The effects of policy incentives in the adoption of willow short rotation coppice for bioenergy in Sweden. Energy Policy 36, 3062–3068.	Yes	Yes	Yes
Kalam, M.A., Masjuki, H.H., Jayed, M.H., Liaquat, A.M., 2011. Emission and performance characteristics of an indirect ignition diesel engine fuelled with waste cooking oil. Energy 36, 397–402.	Yes	Yes	Yes
Van Vuuren, Detlef P., Bellevrat, E., Kitous, A., Isaac, M., 2010. Bio-Energy Use and Low Stabilization Scenarios. Energy Journal 31, 193–221.	Yes	Yes	Yes
Babcock, B.A., Marette, S., Treguer, D., 2011. Opportunity for profitable investments in cellulosic biofuels. Energy Policy 39, 714–719.	Yes	Yes	Yes
Abt, R.C., Abt, K.L., Cubbage, F.W., Henderson, J.D., 2010. Effect of policy-based bioenergy demand on southern timber markets: A case study of North Carolina. Biomass & Bioenergy 34, 1679–1686.	Yes	Yes	Yes
Sawangkeaw, R., Teeravitud, S., Piumsomboon, P., Ngamprasertsith, S., 2012. Biofuel production from crude palm oil with supercritical alcohols: Comparative LCA studies. Bioresource Technology 120, 6–12.	Yes	Yes	Yes
Rodriguez, U.-P.E., Cabanilla, L.S., 2008. Sugar as a Biofuel: Implications for Philippine Agriculture and Food Security. Philippine Agricultural Scientist 91, 459–468.	Yes	Yes	Yes
Kancs, d’Artis, Wohlgemuth, N., 2008. Evaluation of renewable energy policies in an integrated economic-energy-environment model. Forest Policy and Economics 10, 128–139.	Yes	Yes	Yes
Gohin, A., 2008. Impacts of the European Biofuel Policy on the Farm Sector: A General Equilibrium Assessment. Review of Agricultural Economics 30, 623–641.	Yes	Yes	Yes
Persson, U.M., Azar, C., 2010. Preserving the World’s Tropical Forests-A Price on Carbon May Not Do. Environmental Science & Technology 44, 210–215.	Yes	Yes	Yes
Bai, Yun, Ouyang, Y., Pang, J.-S., 2012. Biofuel supply chain design under competitive agricultural land use and feedstock market equilibrium. Energy Economics 34, 1623–1633.	Yes	Yes	Yes
Huang, J., Yang, Jun, Msangi, S., Rozelle, S., Weersink, A., 2012b. Global biofuel production and poverty in China. Applied Energy 98, 246–255.	Yes	Yes	Yes
Kaul, M., Mohren, G. M. J., Dadhwal, V.K., 2010. Carbon storage versus fossil fuel substitution: a climate change mitigation option for two different land use categories based on short and long rotation forestry in India. Mitigation and Adaptation Strategies for Global Change 15, 395–409.	Yes	Yes	Yes
Xiong, S., Zhang, Q.-G., Zhang, D.-Y., Olsson, R., 2008. Influence of harvest time on fuel characteristics of five potential energy crops in northern China. Bioresource Technology 99, 479–485.	Yes	Yes	Yes
Gonzalez-Garcia, S., Luo, L., Teresa Moreira, Ma, Feijoo, Gumersincio, Huppes, G., 2012b. Life cycle assessment of hemp hurds use in second generation ethanol production. Biomass & Bioenergy 36, 268–279.	Yes	Yes	Yes
Yang, H., Zhou, Y., Liu, Junguo, 2009. Land and water requirements of biofuel and implications for food supply and the environment in China. Energy Policy 37, 1876–1885.	Yes	Yes	Yes
Sullivan, T.P., Sullivan, D.S., Lindgren, P.M.F., Ransome, D.B., Bull, J.G., Ristea, C., 2011. Bioenergy or biodiversity? Woody debris structures and maintenance of red-backed voles on clearcuts. Biomass & Bioenergy 35, 4390–4398.	Yes	Yes	Yes
Lopolito, A., Nardone, G., Prosperi, M., Sisto, R., Stasi, A., 2011. Modeling the bio-refinery industry in rural areas: A participatory approach for policy options comparison. Ecological Economics 72, 18–27.	Yes	Yes	Yes
Haque, M., Epplin, F.M., 2012. Cost to produce switchgrass and cost to produce ethanol from switchgrass for several levels of biorefinery investment cost and biomass to ethanol conversion rates. Biomass & Bioenergy 46, 517–530.	Yes	Yes	Yes
Takara, D., Nitayavardhana, S., Munasinghe, P., Surendra, K.C., Khanal, S.K., 2012. Sustainable Bioenergy from Biofuel-derived Residues. Water Environment Research 84, 1568–1585.	Yes	Yes	Yes
Berndes, G., Hansson, Julia, Egeskog, A., Johnsson, F., 2010. Strategies for 2nd generation biofuels in EU - Co-firing to stimulate feedstock supply development and process integration to improve energy efficiency and economic competitiveness. Biomass & Bioenergy 34, 227–236.	Yes	Yes	Yes
Flores Marco, N., Silva Colomer, J., Alicia Anschau, R., Carballo, S., Antonio Hilbert, J., 2010. Analysis of the potential production and the development of bioenergy in the province of Mendoza - Bio-fuels and biomass - Using geographic information systems. International Journal of Hydrogen Energy 35, 5766–5771.	Yes	Yes	Yes
Mediavilla, M., de Castro, C., Capellan, I., Javier Miguel, L., Arto, I., Frechoso, F., 2013. The transition towards renewable energies: Physical limits and temporal conditions. Energy Policy 52, 297–311.	Yes	Yes	Yes
Nuwamanya, E., Chiwona-Karltun, L., Kawuki, R.S., Baguma, Y., 2012. Bio-Ethanol Production from Non-Food Parts of Cassava (Manihot esculenta Crantz). Ambio 41, 262–270.	Yes	Yes	Yes
Morrone, M., Stuart, B.J., McHenry, I., Buckley, G.L., 2009. The challenges of biofuels from the perspective of small-scale producers in Ohio. Energy Policy 37, 522–530.	Yes	Yes	Yes
Wang, X., Liu, Junxin, Ren, N.-Q., Yu, H.-Q., Lee, D.-J., Guo, X., 2012. Assessment of Multiple Sustainability Demands for Wastewater Treatment Alternatives: A Refined Evaluation Scheme and Case Study. Environmental Science & Technology 46, 5542–5549.	Yes	Yes	Yes
Shastri, Y., Rodriguez, L., Hansen, A., Ting, K.C., 2011. Agent-Based Analysis of Biomass Feedstock Production Dynamics. Bioenergy Research 4, 258–275.	Yes	Yes	Yes
Baskaran, L., Jager, H.I., Schweizer, P. E., Srinivasan, R., 2010. PROGRESS TOWARD EVALUATING THE SUSTAINABILITY OF SWITCHGRASS AS A BIOENERGY CROP USING THE SWAT MODEL. Transactions of the Asabe 53, 1547–1556.	Yes	Yes	Yes
German, L., Schoneveld, G., 2012. A review of social sustainability considerations among EU-approved voluntary schemes for biofuels, with implications for rural livelihoods. Energy Policy 51, 765–778.	Yes	Yes	Yes
Sudmeyer, R.A., Daniels, T., Jones, H., Huxtable, D., 2012. The extent and cost of mallee-crop competition in unharvested carbon sequestration and harvested mallee biomass agroforestry systems. Crop & Pasture Science 63, 555–569.	Yes	Yes	Yes
Nonhebel, S., 2012. Global food supply and the impacts of increased use of biofuels. Energy 37, 115–121.	Yes	Yes	Yes
Nunez, M., Pfister, S., Anton, A., Munoz, P., Hellweg, S., Koehler, A., Rieradevall, Joan, 2013. Assessing the Environmental Impact of Water Consumption by Energy Crops Grown in Spain. Journal of Industrial Ecology 17, 90–102.	Yes	Yes	Yes
Raslavicius, L., Straksas, A., 2011. Motor Biofuel-Powered CHP PlantsA Step Towards Sustainable Development of Rural Lithuania. Technological and Economic Development of Economy 17, 189–205.	Yes	Yes	Yes
Gardiner, M.A., Tuell, J.K., Isaacs, R., Gibbs, J., Ascher, J.S., Landis, D.A., 2010. Implications of Three Biofuel Crops for Beneficial Arthropods in Agricultural Landscapes. Bioenergy Research 3, 6–19.	Yes	Yes	Yes
Cundiff, J.S., Fike, J.H., Parrish, D.J., Alwang, J., 2009. Logistic Constraints in Developing Dedicated Large-Scale Bioenergy Systems in the Southeastern United States. Journal of Environmental Engineering-Asce 135, 1086–1096.	Yes	Yes	Yes
Smith, R.G., Gross, K.L., Robertson, G. Philip, 2008. Effects of crop diversity on agroecosystem function: Crop yield response. Ecosystems 11, 355–366.	Yes	Yes	Yes
Pantaleo, A., Pellerano, A., Carone, M.T., 2009. Potentials and feasibility assessment of small scale CHP plants fired by energy crops in Puglia region (Italy). Biosystems Engineering 102, 345–359.	Yes	Yes	Yes
Fornara, D.A., Tilman, D., 2008. Plant functional composition influences rates of soil carbon and nitrogen accumulation. Journal of Ecology 96, 314–322.	Yes	Yes	Yes
Mizaras, S., Sadauskiene, L., Mizaraite, D., 2011. Cost and profitability of biofuel chipping in Alnus incana stands in Lithuania. Scandinavian Journal of Forest Research 26, 154–160.	Yes	Yes	Yes
Yang, Jiading, Worley, E., Wang, M., Lahner, B., Salt, D.E., Saha, M., Udvardi, M., 2009. Natural Variation for Nutrient Use and Remobilization Efficiencies in Switchgrass. Bioenergy Research 2, 257–266.	Yes	Yes	Yes
Nesbit, T.S., Alavalapati, J.R.R., Dwivedi, P., Marinescu, M.V., 2011. Economics of Ethanol Production Using Feedstock from Slash Pine (Pinus elliottii) Plantations in the Southern United States. Southern Journal of Applied Forestry 35, 61–66.	Yes	Yes	Yes
Norden, B., Gotmark, F., Ryberg, M., Paltto, H., Allmer, J., 2008. Partial cutting reduces species richness of fungi on woody debris in oak-rich forests. Canadian Journal of Forest Research-Revue Canadienne De Recherche Forestiere 38, 1807–1816.	Yes	Yes	Yes
Ariza-Montobbio, P., Lele, S., 2010. Jatropha plantations for biodiesel in Tamil Nadu, India Viability, livelihood trade-offs, and latent conflict. Ecological Economics 70, 189–195.	Yes	Yes	Yes
Beach, E.S., Eckelman, M.J., Cui, Z., Brentner, L., Zimmerman, J.B., 2012. Preferential technological and life cycle environmental performance of chitosan flocculation for harvesting of the green algae Neochloris oleoabundans. Bioresource Technology 121, 445–449.	Yes	Yes	Yes
Van der Hilst, F., Dornburg, V., Sanders, J. P. M., Elbersen, B., Graves, A., Turkenburg, W.C., Elbersen, H. W., van Dam, J.M.C., Faaij, A. P. C., 2010. Potential, spatial distribution and economic performance of regional biomass chains: The North of the Netherlands as example. Agricultural Systems 103, 403–417.	Yes	Yes	Yes
Peltonen-Sainio, P., Jauhiainen, L., Laurila, I.P., 2009. Cereal yield trends in northern European conditions: Changes in yield potential and its realisation. Field Crops Research 110, 85–90.	Yes	Yes	Yes
Ward, D.J., Inderwildi, O.R., 2013. Global and local impacts of UK renewable energy policy. Energy & Environmental Science 6, 18–24.	Yes	Yes	Yes
Borras, S.M., Fig, D., Suarez, S.M., 2011. The politics of agrofuels and mega-land and water deals: insights from the ProCana case, Mozambique. Review of African Political Economy 38, 215–234.	Yes	Yes	Yes
Kotecha, P., Diwekar, U., Cabezas, H., 2013. Model-based approach to study the impact of biofuels on the sustainability of an ecological system. Clean Technologies and Environmental Policy 15, 21–33.	Yes	Yes	Yes
Zhang, Jianguo, Hu, B., 2012. A novel method to harvest microalgae via co-culture of filamentous fungi to form cell pellets. Bioresource Technology 114, 529–535.	Yes	Yes	Yes
Fingerman, K.R., Torn, M.S., O’Hare, M.H., Kammen, D.M., 2010. Accounting for the water impacts of ethanol production. Environmental Research Letters 5.	Yes	Yes	Yes
Chamberlain, J.F., Miller, S.A., 2012. Policy incentives for switchgrass production using valuation of non-market ecosystem services. Energy Policy 48, 526–536.	Yes	Yes	Yes
Hedin, J., Isacsson, G., Jonsell, M., Komonen, A., 2008. Forest fuel piles as ecological traps for saproxylic beetles in oak. Scandinavian Journal of Forest Research 23, 348–357.	Yes	Yes	Yes
Pirraglia, A., Gonzalez, R., Denig, J., Saloni, D., 2013. Technical and Economic Modeling for the Production of Torrefied Lignocellulosic Biomass for the U.S. Densified Fuel Industry. Bioenergy Research 6, 263–275.	Yes	Yes	Yes
Bals, B.D., Teymouri, F., Campbell, T., Jin, M., Dale, B.E., 2012. Low Temperature and Long Residence Time AFEX Pretreatment of Corn Stover. Bioenergy Research 5, 372–379.	Yes	Yes	Yes
Voll, A., Marquardt, W., 2012. Benchmarking of next-generation biofuels from a process perspective. Biofuels Bioproducts & Biorefining-Biofpr 6, 292–301.	Yes	Yes	Yes
Garg, K.K., Karlberg, L., Wani, S.P., Berndes, G., 2011. Jatropha production on wastelands in India: opportunities and trade-offs for soil and water management at the watershed scale. Biofuels Bioproducts & Biorefining-Biofpr 5, 410–430.	Yes	Yes	Yes
Foteinis, S., Kouloumpis, V., Tsoutsos, T., 2011. Life cycle analysis for bioethanol production from sugar beet crops in Greece. Energy Policy 39, 4834–4841.	Yes	Yes	Yes
Stidham, M., Simon-Brown, V., 2011. Stakeholder perspectives on converting forest biomass to energy in Oregon, USA. Biomass & Bioenergy 35, 203–213.	Yes	Yes	Yes
Engel, J., Huth, A., Frank, K., 2012. Bioenergy production and Skylark (Alauda arvensis) population abundance - a modelling approach for the analysis of land-use change impacts and conservation options. Global Change Biology Bioenergy 4, 713–727.	Yes	Yes	Yes
Langpap, C., Wu, JunJie, 2011. Potential Environmental Impacts of Increased Reliance on Corn-Based Bioenergy. Environmental & Resource Economics 49, 147–171.	Yes	Yes	Yes
Porzio, G.F., Prussi, M., Chiaramonti, D., Pari, L., 2012. Modelling lignocellulosic bioethanol from poplar: estimation of the level of process integration, yield and potential for co-products. Journal of Cleaner Production 34, 66–75.	Yes	Yes	Yes
Taheripour, F., Hertel, T.W., Tyner, W.E., Beckman, J.F., Birur, D.K., 2010. Biofuels and their by-products: Global economic and environmental implications. Biomass & Bioenergy 34, 278–289.	Yes	Yes	Yes
Jablonski, S., Pantaleo, A., Bauen, A., Pearson, P., Panoutsou, C., Slade, R., 2008. The potential demand for bioenergy in residential heating applications (bio-heat) in the UK based on a market segment analysis. Biomass & Bioenergy 32, 635–653.	Yes	Yes	Yes
Karlsson, Magnus, Wolf, Anna, 2008. Using an optimization model to evaluate the economic benefits of industrial symbiosis in the forest industry. Journal of Cleaner Production 16, 1536–1544.	Yes	Yes	Yes
Godard, C., Boissy, J., Gabrielle, B., 2013. Life-cycle assessment of local feedstock supply scenarios to compare candidate biomass sources. Global Change Biology Bioenergy 5, 16–29.	Yes	Yes	Yes
De Meester, S., Demeyer, J., Velghe, F., Peene, A., Van Langenhove, H., Dewulf, J., 2012. The environmental sustainability of anaerobic digestion as a biomass valorization technology. Bioresource Technology 121, 396–403.	Yes	Yes	Yes
Stille, L., Smeets, E., Wicke, B., Singh, R., Singh, G., 2011. The economic performance of four (agro-) forestry systems on alkaline soils in the state of Haryana in India. Energy for Sustainable Development 15, 388–397.	Yes	Yes	Yes
Augustenborg, C.A., Finnan, J., McBennett, L., Connolly, V., Priegnitz, U., Mueller, C., 2012. Farmers’ perspectives for the development of a bioenergy industry in Ireland. Global Change Biology Bioenergy 4, 597–610.	Yes	Yes	Yes
Kukk, L., Astover, A., Muiste, P., Noormets, M., Roostalu, H., Sepp, K., Suuster, E., 2010. Assessment of abandoned agricultural land resource for bio-energy production in Estonia. Acta Agriculturae Scandinavica Section B-Soil and Plant Science 60, 166–173.	Yes	Yes	Yes
Arndt, C., Benfica, R., Tarp, F., Thurlow, J., Uaiene, R., 2010. Biofuels, poverty, and growth: a computable general equilibrium analysis of Mozambique. Environment and Development Economics 15, 81–105.	Yes	Yes	Yes
Ter Veld, F., 2012. Beyond the Fossil Fuel Era: On the Feasibility of Sustainable Electricity Generation Using Biogas from Microalgae. Energy & Fuels 26, 3882–3890.	Yes	Yes	Yes
An, H., Wilhelm, W.E., Searcy, S.W., 2011. A mathematical model to design a lignocellulosic biofuel supply chain system with a case study based on a region in Central Texas. Bioresource Technology 102, 7860–7870.	Yes	Yes	Yes
Perrin, R., Vogel, K., Schmer, M., Mitchell, Rob, 2008. Farm-Scale Production Cost of Switchgrass for Biomass. Bioenergy Research 1, 91–97.	Yes	Yes	Yes
Leistritz, F.L., Hodur, N.M., 2008. Biofuels: a major rural economic development opportunity. Biofuels Bioproducts & Biorefining-Biofpr 2, 501–504.	Yes	Yes	Yes
Lehrer, N., 2010. (Bio)fueling farm policy: the biofuels boom and the 2008 farm bill. Agriculture and Human Values 27, 427–444.	Yes	Yes	Yes
Peacock, E.E., Arey, J.S., DeMello, J.A., McNichol, A.P., Nelson, R.K., Reddy, C.M., 2010. Molecular and Isotopic Analysis of Motor Oil from a Biodiesel-Driven Vehicle. Energy & Fuels 24, 1037–1042.	Yes	Yes	Yes
Hedenus, F., Azar, C., 2009. Bioenergy plantations or long-term carbon sinks? - A model based analysis. Biomass & Bioenergy 33, 1693–1702.	Yes	Yes	Yes
Schubert, R., Blasch, J., 2010. Sustainability standards for bioenergy-A means to reduce climate change risks? Energy Policy 38, 2797–2805.	Yes	Yes	Yes
Strydom, D.B., Meyer, F., Taljaard, P.R., Willemse, B.J., 2010. THE IMPACT OF MAIZE-BASED ETHANOL PRODUCTION ON THE COMPETITIVENESS OF THE SOUTH AFRICAN ANIMAL FEED INDUSTRY. Agrekon 49, 267–292.	Yes	Yes	Yes
Sparks, G.D., Ortmann, G.F., Lyne, M.C., 2011b. A NORMATIVE ECONOMIC ANALYSIS OF COOPERATIVE BIODIESEL PRODUCTION USING SOYBEANS PRODUCED BY SMALLHOLDERS IN KWAZULU-NATAL, SOUTH AFRICA. Agrekon 50, 51–67.	Yes	Yes	Yes
Atwell, R.C., Schulte, L.A., Westphal, L.M., 2010. How to build multifunctional agricultural landscapes in the US Corn Belt: Add perennials and partnerships. Land Use Policy 27, 1082–1090.	Yes	Yes	Yes
Langeveld, H., Quist-Wessel, F., Dimitriou, Ioannis, Aronsson, P., Baum, C., Schulz, U., Bolte, A., Baum, S., Koehn, J., Weih, M., Gruss, H., Leinweber, P., Lamersdorf, N., Schmidt-Walter, P., Berndes, G., 2012. Assessing Environmental Impacts of Short Rotation Coppice (SRC) Expansion: Model Definition and Preliminary Results. Bioenergy Research 5, 621–635.	Yes	Yes	Yes
McDowall, W., Anandarajah, G., Dodds, P.E., Tomei, J., 2012. Implications of sustainability constraints on UK bioenergy development: Assessing optimistic and precautionary approaches with UK MARKAL. Energy Policy 47, 424–436.	Yes	Yes	Yes
Tromborg, E., Bolkesjo, T.F., Solberg, B., 2008. Biomass market and trade in Norway: Status and future prospects. Biomass & Bioenergy 32, 660–671.	Yes	Yes	Yes
Andres Quintero, J., Felix, E.R., Eduardo Rincon, L., Crisspin, M., Baca, J.F., Khwaja, Y., Ariel Cardona, C., 2012. Social and techno-economical analysis of biodiesel production in Peru. Energy Policy 43, 427–435.	Yes	Yes	Yes
Alam, M.B., Pulkki, R., Shahi, C., Upadhyay, T., 2012. Modeling Woody Biomass Procurement for Bioenergy Production at the Atikokan Generating Station in Northwestern Ontario, Canada. Energies 5, 5065–5085.	Yes	Yes	Yes
Yeh, S., Berndes, G., Mishra, G.S., Wani, S.P., Elia Neto, A., Suh, Sangwon, Karlberg, L., Heinke, J., Garg, K.K., 2011. Evaluation of water use for bioenergy at different scales. Biofuels Bioproducts & Biorefining-Biofpr 5, 361–374.	Yes	Yes	Yes
Agostinho, F., Pereira, L., 2013. Support area as an indicator of environmental load: Comparison between Embodied Energy, Ecological Footprint, and Emergy Accounting methods. Ecological Indicators 24, 494–503.	Yes	Yes	Yes
Florin, M.J., van Ittersum, M.K., van de Ven, G.W.J., 2012. Selecting the sharpest tools to explore the food-feed-fuel debate: Sustainability assessment of family farmers producing food, feed and fuel in Brazil. Ecological Indicators 20, 108–120.	Yes	Yes	Yes
Souza, D. de P., Mendonca, F.M., Alves Nunes, K.R., Valle, R., 2012. Environmental and Socioeconomic Analysis of Producing Biodiesel from Used Cooking Oil in Rio de Janeiro The Case of the Copacabana District. Journal of Industrial Ecology 16, 655–664.	Yes	Yes	Yes
Cherubini, Francesco, Stromman, A.H., 2010. Production of Biofuels and Biochemicals from Lignocellulosic Biomass: Estimation of Maximum Theoretical Yields and Efficiencies Using Matrix Algebra. Energy & Fuels 24, 2657–2666.	Yes	Yes	Yes
Dowell, R.C., Gibbins, D., Rhoads, J.L., Pallardy, S.G., 2009. Biomass production physiology and soil carbon dynamics in short-rotation-grown Populus deltoides and P. deltoides x P. nigra hybrids. Forest Ecology and Management 257, 134–142.	Yes	Yes	Yes
George, S.J., Harper, R.J., Hobbs, R.J., Tibbett, M., 2012. A sustainable agricultural landscape for Australia: A review of interlacing carbon sequestration, biodiversity and salinity management in agroforestry systems. Agriculture Ecosystems & Environment 163, 28–36.	Yes	Yes	Yes
Jakubowski, A.R., Casler, M.D., Jackson, R.D., 2010. The Benefits of Harvesting Wetland Invaders for Cellulosic Biofuel: An Ecosystem Services Perspective. Restoration Ecology 18, 789–795.	Yes	Yes	Yes
Cousens, R., 2008. Risk Assessment of Potential Biofuel Species: An Application for Trait-Based Models for Predicting Weediness? Weed Science 56, 873–882.	Yes	Yes	Yes
Plieninger, T., Thiel, A., Bens, O., Huettl, R.F., 2009. Pathways and pitfalls of implementing the use of woodfuels in Germany’s bioenergy sector. Biomass & Bioenergy 33, 384–392.	Yes	Yes	Yes
Efroymson, R.A., Dale, V.H., Kline, K.L., McBride, A.C., Bielicki, J.M., Smith, R.L., Parish, E.S., Schweizer, Peter E., Shaw, D.M., 2013. Environmental Indicators of Biofuel Sustainability: What About Context? Environmental Management 51, 291–306.	Yes	Yes	Yes
Amichev, B.Y., Johnston, Mark, Van Rees, K.C.J., 2010. Hybrid poplar growth in bioenergy production systems: Biomass prediction with a simple process-based model (3PG). Biomass & Bioenergy 34, 687–702.	Yes	Yes	Yes
Tan, Z., Liu, S., Bliss, N., Tieszen, L.L., 2012. Current and potential sustainable corn stover feedstock for biofuel production in the United States. Biomass & Bioenergy 47, 372–386.	Yes	Yes	Yes
Egbendewe-Mondzozo, A., Swinton, S.M., Bals, B.D., Dale, B.E., 2013. Can Dispersed Biomass Processing Protect the Environment and Cover the Bottom Line for Biofuel? Environmental Science & Technology 47, 1695–1703.	Yes	Yes	Yes
McCormick, N., Howard, G., 2013. Beating back biofuel crop invasions: Guidelines on managing the invasive risk of biofuel developments. Renewable Energy 49, 263–266.	Yes	Yes	Yes
Surie, G., 2013. Innovating via emergent technology and distributed organization: A case of biofuel production in India. Technological Forecasting and Social Change 80, 253–266.	Yes	Yes	Yes
Bryan, B.A., Crossman, N.D., King, D., Meyer, W.S., 2011. Landscape futures analysis: Assessing the impacts of environmental targets under alternative spatial policy options and future scenarios. Environmental Modelling & Software 26, 83–91.	Yes	Yes	Yes
De Girolamo, A.M., Lo Porto, A., 2012. Land use scenario development as a tool for watershed management within the Rio Mannu Basin. Land Use Policy 29, 691–701.	Yes	Yes	Yes
Butler, R.A., Koh, L.P., Ghazoul, J., 2009. REDD in the red: palm oil could undermine carbon payment schemes. Conservation Letters 2, 67–73.	Yes	Yes	Yes
Chiu, Y.-W., Wu, May, 2012. Assessing County-Level Water Footprints of Different Cellulosic-Biofuel Feedstock Pathways. Environmental Science & Technology 46, 9155–9162.	Yes	Yes	Yes
Vanguelova, E., Pitman, R., Luiro, J., Helmisaari, H.-S., 2010. Long term effects of whole tree harvesting on soil carbon and nutrient sustainability in the UK. Biogeochemistry 101, 43–59.	Yes	Yes	Yes
Gautam, S., Pulkki, R., Shahi, C., Leitch, M., 2010. Economic and energy efficiency of salvaging biomass from wildfire burnt areas for bioenergy production in northwestern Ontario: A case study. Biomass & Bioenergy 34, 1562–1572.	Yes	Yes	Yes
Lippke, B., Gustafson, R., Venditti, R., Volk, T., Oneil, E., Johnson, L., Puettmann, M., Steele, P., 2011. Sustainable Biofuel Contributions to Carbon Mitigation and Energy Independence. Forests 2, 861–874.	Yes	Yes	Yes
Zhang, Zibin, Lohr, L., Escalante, C., Wetzstein, M., 2009. Ethanol, Corn, and Soybean Price Relations in a Volatile Vehicle-Fuels Market. Energies 2, 320–339.	Yes	Yes	Yes
Diffenbaugh, N.S., Hertel, T.W., Scherer, M., Verma, M., 2012. Response of corn markets to climate volatility under alternative energy futures. Nature Climate Change 2, 514–518.	Yes	Yes	Yes
Rengsirikul, K., Kanjanakuha, A., Ishii, Y., Kangvansaichol, K., Sripichitt, P., Punsuvon, V., Vaithanomsat, P., Nakamanee, G., Tudsri, S., 2011. Potential forage and biomass production of newly introduced varieties of leucaena (Leucaena leucocephala (Lam.) de Wit.) in Thailand. Grassland Science 57, 94–100.	Yes	Yes	Yes
Persson, T., Garcia y Garcia, A., Paz, J.O., Jones, J.W., Hoogenboom, G., 2009. Net energy value of maize ethanol as a response to different climate and soil conditions in the southeastern USA. Biomass & Bioenergy 33, 1055–1064.	Yes	Yes	Yes
Sjolie, H.K., Latta, G.S., Adams, D.M., Solberg, B., 2011. Impacts of agent information assumptions in forest sector modeling. Journal of Forest Economics 17, 169–184.	Yes	Yes	Yes
Grau, B., Bernat, E., Antoni, R., Jordi-Roger, R., Rita, P., 2010. Small-scale production of straight vegetable oil from rapeseed and its use as biofuel in the Spanish territory. Energy Policy 38, 189–196.	Yes	Yes	Yes
Aviso, K.B., Tan, R.R., Culaba, A.B., Cruz, J.B., 2011. Fuzzy input-output model for optimizing eco-industrial supply chains under water footprint constraints. Journal of Cleaner Production 19, 187–196.	Yes	Yes	Yes
Hardy, L., Garrido, A., Juana, L., 2012. Evaluation of Spain’s Water-Energy Nexus. International Journal of Water Resources Development 28, 151–170.	Yes	Yes	Yes
Agoramoorthy, G., Sarnaik, J., Mungikar, R., Punde, S., Hsu, M.J., 2012. Non-edible oil seed producing Calophyllum inophyllum ideal for India’s future biofuel development. Global Change Biology Bioenergy 4, 708–712.	Yes	Yes	Yes
Beccali, M., Columba, P., D’Alberti, V., Franzitta, V., 2009. Assessment of bioenergy potential in Sicily: A GIS-based support methodology. Biomass & Bioenergy 33, 79–87.	Yes	Yes	Yes
Hellmann, F., Verburg, P.H., 2010. Impact assessment of the European biofuel directive on land use and biodiversity. Journal of Environmental Management 91, 1389–1396.	Yes	Yes	Yes
Walter Borges de Oliveira, S.V., Leoneti, A.B., Magrini Caldo, G.M., Borges de Oliveira, M.M., 2011. Generation of bioenergy and biofertilizer on a sustainable rural property. Biomass & Bioenergy 35, 2608–2618.	Yes	Yes	Yes
Silalertruksa, T., Gheewala, S.H., Huenecke, K., Fritsche, Uwe R., 2012. Biofuels and employment effects: Implications for socio-economic development in Thailand. Biomass & Bioenergy 46, 409–418.	Yes	Yes	Yes
Song, N., Aguilar, F.X., Shifley, S.R., Goerndt, M.E., 2012. Factors affecting wood energy consumption by US households. Energy Economics 34, 389–397.	Yes	Yes	Yes
Ariza-Montobbio, P., Lele, S., Kallis, G., Martinez-Alier, J., 2010. The political ecology of Jatropha plantations for biodiesel in Tamil Nadu, India. Journal of Peasant Studies 37, 875–897.	Yes	Yes	Yes
Li, Changying, Rodriguez, L.F., Khanna, M., Spaulding, A.D., Lin, Tao, Eckhofff, S.R., 2010. An engineering and economic evaluation of quick germ-quick fiber process for dry-grind ethanol facilities: Model description and documentation. Bioresource Technology 101, 5275–5281.	Yes	Yes	Yes
Davis, P.B., Menalled, F.D., Peterson, R.K.D., Maxwell, B.D., 2011. Refinement of weed risk assessments for biofuels using Camelina sativa as a model species. Journal of Applied Ecology 48, 989–997.	Yes	Yes	Yes
Bechet, Q., Shilton, A., Fringer, O.B., Munoz, R., Guieysse, B., 2010. Mechanistic Modeling of Broth Temperature in Outdoor Photobioreactors. Environmental Science & Technology 44, 2197–2203.	Yes	Yes	Yes
Altman, I., Sanders, D., 2012. Producer willingness and ability to supply biomass: Evidence from the U.S. Midwest. Biomass & Bioenergy 36, 176–181.	Yes	Yes	Yes
Cibin, R., Chaubey, I., Engel, B., 2012. Simulated watershed scale impacts of corn stover removal for biofuel on hydrology and water quality. Hydrological Processes 26, 1629–1641.	Yes	Yes	Yes
Shinoji, P., Raju, S.S., Joshi, P.K., 2011. India’s biofuels production programme: need for prioritizing the alternative options. Indian Journal of Agricultural Sciences 81, 391–397.	Yes	Yes	Yes
Menrad, K., Klein, A., Kurka, S., 2009. Interest of industrial actors in biorefinery concepts in Europe. Biofuels Bioproducts & Biorefining-Biofpr 3, 384–394.	Yes	Yes	Yes
Wakeley, H.L., Hendrickson, C.T., Griffin, W.M., Matthews, H.S., 2009. Economic and Environmental Transportation Effects of Large-Scale Ethanol Production and Distribution in the United States. Environmental Science & Technology 43, 2228–2233.	Yes	Yes	Yes
Freitas, I.M.B., Dantas, E., Iizuka, M., 2012. The Kyoto mechanisms and the diffusion of renewable energy technologies in the BRICS. Energy Policy 42, 118–128.	Yes	Yes	Yes
Rosentrater, K.A., Kongar, E., 2009. Modeling the effects of pelleting on the logistics of distillers grains shipping. Bioresource Technology 100, 6550–6558.	Yes	Yes	Yes
Kolovos, K.G., Kyriakopoulos, G., Chalikias, M.S., 2011. CO-EVALUATION OF BASIC WOODFUEL TYPES USED AS ALTERNATIVE HEATING SOURCES TO EXISTING ENERGY NETWORK. Journal of Environmental Protection and Ecology 12, 733–742.	Yes	Yes	Yes
De Wit, M., Faaij, A., 2010. European biomass resource potential and costs. Biomass & Bioenergy 34, 188–202.	Yes	Yes	Yes
Gami, B., Limbachiya, R., Parmar, R., Bhimani, H., Patel, B., 2011. An Evaluation of Different Non-woody and Woody Biomass of Gujarat, India for Preparation of Pellets-A Solid Biofuel. Energy Sources Part a-Recovery Utilization and Environmental Effects 33, 2078–2088.	Yes	Yes	Yes
Mola-Yudego, B., Ramon Gonzalez-Olabarria, J., 2010. Mapping the expansion and distribution of willow plantations for bioenergy in Sweden: Lessons to be learned about the spread of energy crops. Biomass & Bioenergy 34, 442–448.	Yes	Yes	Yes
Wilsey, B.J., 2010. Productivity and Subordinate Species Response to Dominant Grass Species and Seed Source during Restoration. Restoration Ecology 18, 628–637.	Yes	Yes	Yes
Susaeta, A., Alavalapati, J., Lal, P., Matta, J.R., Mercer, E., 2010. Assessing Public Preferences for Forest Biomass Based Energy in the Southern United States. Environmental Management 45, 697–710.	Yes	Yes	Yes
Love, B.J., Einheuser, M.D., Nejadhashemi, A.P., 2011. Effects on aquatic and human health due to large scale bioenergy crop expansion. Science of the Total Environment 409, 3215–3229.	Yes	Yes	Yes
Randelli, F., 2009. An integrated analysis of production costs and net energy balance of biofuels. Regional Environmental Change 9, 221–229.	Yes	Yes	Yes
Brent, A., Sigamoney, R., von Blottnitz, H., Hietkamp, S., 2010. Life cycle inventories to assess value chains in the South African biofuels industry. Journal of Energy in Southern Africa 21, 15–25.	Yes	Yes	Yes
Perez-Verdin, G., Grebner, D.L., Munn, I.A., Sun, Changyou, Grado, S.C., 2008. Economic impacts of woody biomass utilization for bioenergy in Mississippi. Forest Products Journal 58, 75–83.	Yes	Yes	Yes
Simpson, T.W., Sharpley, A.N., Howarth, R.W., Paerl, H.W., Mankin, K.R., 2008. The new gold rush: Fueling ethanol production while protecting water quality. Journal of Environmental Quality 37, 318–324.	Yes	Yes	Yes
Ekman, A., Wallberg, O., Joelsson, E., Borjesson, P., 2013. Possibilities for sustainable biorefineries based on agricultural residues - A case study of potential straw-based ethanol production in Sweden. Applied Energy 102, 299–308.	Yes	Yes	Yes
Schmidt, Johannes, Leduc, Sylvain, Dotzauer, Erik, Kindermann, G., Schmid, Erwin, 2010. Cost-effective CO2 emission reduction through heat, power and biofuel production from woody biomass: A spatially explicit comparison of conversion technologies. Applied Energy 87, 2128–2141.	Yes	Yes	Yes
Craven, C., 2011. The Honduran palm oil industry: Employing lessons from Malaysia in the search for economically and environmentally sustainable energy solutions. Energy Policy 39, 6943–6950.	Yes	Yes	Yes
Font de Mora, E., Torres, C., Valero, A., 2012. Assessment of biodiesel energy sustainability using the exergy return on investment concept. Energy 45, 474–480.	Yes	Yes	Yes
Labriet, M., Cabal, H., Lechon, Y., Giannakidis, G., Kanudia, A., 2010. The implementation of the EU renewable directive in Spain. Strategies and challenges. Energy Policy 38, 2272–2281.	Yes	Yes	Yes
Nicholls, D., Monserud, R.A., Dykstra, D.P., 2009. International bioenergy synthesis-Lessons learned and opportunities for the western United States. Forest Ecology and Management 257, 1647–1655.	Yes	Yes	Yes
Tica, S., Filipovic, S., Zivanovic, P., Milovanovic, B., 2010. Test run of biodiesel in public transport system in Belgrade. Energy Policy 38, 7014–7020.	Yes	Yes	Yes
Tscharntke, T., Clough, Y., Wanger, T.C., Jackson, L., Motzke, I., Perfecto, I., Vandermeer, J., Whitbread, A., 2012. Global food security, biodiversity conservation and the future of agricultural intensification. Biological Conservation 151, 53–59.	Yes	Yes	Yes
Cesar, A. da S., Batalha, M.O., 2010. Biodiesel production from castor oil in Brazil: A difficult reality. Energy Policy 38, 4031–4039.	Yes	Yes	Yes
Adewuyi, A., Oderinde, R.A., Rao, B.V.S.K., Prasad, R.B.N., Anjaneyulu, B., 2012. Blighia unijugata and Luffa cylindrica Seed Oils: Renewable Sources of Energy for Sustainable Development in Rural Africa. Bioenergy Research 5, 713–718.	Yes	Yes	Yes
Healey, N.C., Irmak, A., Hubbard, K.G., Lenters, J.D., 2011. Environmental variables controlling site suitability for corn-based ethanol production in Nebraska. Biomass & Bioenergy 35, 2852–2860.	Yes	Yes	Yes
Mangan, M.E., Sheaffer, C., Wyse, D.L., Ehlke, N.J., Reich, P.B., 2011. Native Perennial Grassland Species for Bioenergy: Establishment and Biomass Productivity. Agronomy Journal 103, 509–519.	Yes	Yes	Yes
Timilsina, G.R., Chisari, O.O., Romero, C.A., 2013. Economy-wide impacts of biofuels in Argentina. Energy Policy 55, 636–647.	Yes	Yes	Yes
Lantz, M., 2012. The economic performance of combined heat and power from biogas produced from manure in Sweden - A comparison of different CHP technologies. Applied Energy 98, 502–511.	Yes	Yes	Yes
Perry, M., Rosillo-Calle, F., 2008. Recent trends and future opportunities in UK bioenergy: Maximising biomass penetration in a centralised energy svstem. Biomass & Bioenergy 32, 688–701.	Yes	Yes	Yes
Muth, D., Bryden, K.M., 2012. A Conceptual Evaluation of Sustainable Variable-Rate Agricultural Residue Removal. Journal of Environmental Quality 41, 1796–1805.	Yes	Yes	Yes
Porter, J., Costanza, R., Sandhu, H., Sigsgaard, L., Wratten, S., 2009. The Value of Producing Food, Energy, and Ecosystem Services within an Agro-Ecosystem. Ambio 38, 186–193.	Yes	Yes	Yes
Alfonso, D., Perpina, C., Perez-Navarro, A., Penalvo, E., Vargas, C., Cardenas, R., 2009. Methodology for optimization of distributed biomass resources evaluation, management and final energy use. Biomass & Bioenergy 33, 1070–1079.	Yes	Yes	Yes
Florin, M.V., Bunting, C., 2009. Risk governance guidelines for bioenergy policies. Journal of Cleaner Production 17, S106–S108.	Yes	Yes	Yes
Ray, M.J., Brereton, N.J.B., Shield, I., Karp, A., Murphy, R.J., 2012. Variation in Cell Wall Composition and Accessibility in Relation to Biofuel Potential of Short Rotation Coppice Willows. Bioenergy Research 5, 685–698.	Yes	Yes	Yes
Saffih-Hdadi, K., Mary, B., 2008. Modeling consequences of straw residues export on soil organic carbon. Soil Biology & Biochemistry 40, 594–607.	Yes	Yes	Yes
Findlater, K.M., Kandlikar, M., 2011. Land use and second-generation biofuel feedstocks: The unconsidered impacts of Jatropha biodiesel in Rajasthan, India. Energy Policy 39, 3404–3413.	Yes	Yes	Yes
Michelsen, O., Cherubini, Francesco, Stromman, A.H., 2012. Impact Assessment of Biodiversity and Carbon Pools from Land Use and Land Use Changes in Life Cycle Assessment, Exemplified with Forestry Operations in Norway. Journal of Industrial Ecology 16, 231–242.	Yes	Yes	Yes
Prasara-A, J., Grant, T., 2011. Comparative life cycle assessment of uses of rice husk for energy purposes. International Journal of Life Cycle Assessment 16, 493–502.	Yes	Yes	Yes
McManus, M.C., 2010. Life cycle impacts of waste wood biomass heating systems: A case study of three UK based systems. Energy 35, 4064–4070.	Yes	Yes	Yes
Liu, B., Wang, Feng, Wu, Yunze, Fang, K., Bi, J., 2012. A COMPARATIVE ANALYSIS OF STRAW UTILIZATION FOR BIOETHANOL AND BIOELECTRICITY AS VEHICLE POWER SOURCES IN CHINA. International Journal of Green Energy 9, 731–748.	Yes	Yes	Yes
Ekins, P., 2010. An Economic Perspective on Technological Transitions Related to Energy and Climate Change, with a Case Study of the UK. Economia Politica 27, 247–276.	Yes	Yes	Yes
Behrman, Kathrine D., Kiniry, James R., Winchell, M., Juenger, T.E., Keitt, Timothy H., 2013. Spatial forecasting of switchgrass productivity under current and future climate change scenarios. Ecological Applications 23, 73–85.	Yes	Yes	Yes
Palm, M., Ostwald, M., Murthy, I.K., Chaturvedi, R.K., Ravindranath, N.H., 2011. Barriers to plantation activities in different agro-ecological zones of Southern India. Regional Environmental Change 11, 423–435.	Yes	Yes	Yes
Archer, A., Self, J., Guha, G.-S., Engelken, R., 2008. Cost and carbon savings from innovative conversion of agricultural residues. Energy Sources Part B-Economics Planning and Policy 3, 103–108.	Yes	Yes	Yes
Johnson, T.L., Bielicki, J.M., Dodder, R.S., Hilliard, M.R., Kaplan, P.O., Miller, C.A., 2013. Advancing Sustainable Bioenergy: Evolving Stakeholder Interests and the Relevance of Research. Environmental Management 51, 339–353.	Yes	Yes	Yes
Yemshanov, D., McKenney, D., 2008. Fast-growing poplar plantations as a bioenergy supply source for Canada. Biomass & Bioenergy 32, 185–197.	Yes	Yes	Yes
Papini, A., Simeone, M.C., 2010. Forest resources for second generation biofuel production. Scandinavian Journal of Forest Research 25, 126–133.	Yes	Yes	Yes
Zhang, ZhongXiang, 2008. Asian energy and environmental policy: Promoting growth while preserving the environment. Energy Policy 36, 3905–3924.	Yes	Yes	Yes
Ahtikoski, A., Heikkila, J., Alenius, V., Siren, M., 2008. Economic viability of utilizing biomass energy from young stands - The case of Finland. Biomass & Bioenergy 32, 988–996.	Yes	Yes	Yes
Menetrez, M.Y., 2010. The Potential Environmental Impact of Waste from Cellulosic Ethanol Production. Journal of the Air & Waste Management Association 60, 245–250.	Yes	Yes	Yes
Kempener, R., Beck, J., Petrie, J., 2009. Design and Analysis of Bioenergy Networks. Journal of Industrial Ecology 13, 284–305.	Yes	Yes	Yes
Howard, D.C., Wadsworth, R.A., Whitaker, J.W., Hughes, N., Bunce, R.G.H., 2009. The impact of sustainable energy production on land use in Britain through to 2050. Land Use Policy 26, S284–S292.	Yes	Yes	Yes
Mbarawa, M., 2008. Performance, emission and economic assessment of clove stem oil-diesel blended fuels as alternative fuels for diesel engines. Renewable Energy 33, 871–882.	Yes	Yes	Yes
Cruse, R. M., Herndl, C.G., Polush, E.Y., Shelley, M.C., 2012. An assessment of cellulosic ethanol industry sustainability based on industry configurations. Journal of Soil and Water Conservation 67, 67–74.	Yes	Yes	Yes
Qiu, H., Huang, J., Keyzer, M., van Veen, W., Rozelle, S., Fisher, G., Ermolieva, T., 2011. Biofuel Development, Food Security and the Use of Marginal Land in China. Journal of Environmental Quality 40, 1058–1067.	Yes	Yes	Yes
Madlener, R., Voegtli, S., 2008. Diffusion of bioenergy in urban areas: A socio-economic analysis of the Swiss wood-fired cogeneration plant in Basel. Biomass & Bioenergy 32, 815–828.	Yes	Yes	Yes
Pingali, P., Raney, T., Wiebe, K., 2008. Biofuels and food security: Missing the point. Review of Agricultural Economics 30, 506–516.	Yes	Yes	Yes
Skarlis, S., Kondili, E., Kaldellis, J. K., 2012. Small-scale biodiesel production economics: a case study focus on Crete Island. Journal of Cleaner Production 20, 20–26.	Yes	Yes	Yes
Mori, S., Kato, M., Ido, T., 2010. GISELA - GIS-based evaluation of land use and agriculture market analysis under global warming. Applied Energy 87, 236–242.	Yes	Yes	Yes
Chiu, Y.-W., Suh, Sangwon, Pfister, S., Hellweg, S., Koehler, A., 2012. Measuring ecological impact of water consumption by bioethanol using life cycle impact assessment. International Journal of Life Cycle Assessment 17, 16–24.	Yes	Yes	Yes
Mack, R.N., 2008. Evaluating the Credits and Debits of a Proposed Biofuel Species: Giant Reed (Arundo donax). Weed Science 56, 883–888.	Yes	Yes	Yes
Chiaramonti, D., Prussi, M., 2009. Pure vegetable oil for energy and transport. International Journal of Oil Gas and Coal Technology 2, 186–198.	Yes	Yes	Yes
De Sa, S.A., Palmer, C., Engel, S., 2012. Ethanol Production, Food and Forests. Environmental & Resource Economics 51, 1–21.	Yes	Yes	Yes
Archer, David W., Johnson, J.M.F., 2012. Evaluating Local Crop Residue Biomass Supply: Economic and Environmental Impacts. Bioenergy Research 5, 699–712.	Yes	Yes	Yes
Balat, Mustafa, 2011. Challenges and opportunities for large-scale production of biodiesel. Energy Education Science and Technology Part a-Energy Science and Research 27, 427–434.	Yes	Yes	Yes
Odeh, I.O.A., Tan, D.K.Y., Ancev, T., 2011. Potential Suitability and Viability of Selected Biodiesel Crops in Australian Marginal Agricultural Lands Under Current and Future Climates. Bioenergy Research 4, 165–179.	Yes	Yes	Yes
Carrijo, T.F., Brandao, D., de Oliveira, D.E., Costa, D.A., Santos, T., 2009. Effects of pasture implantation on the termite (Isoptera) fauna in the Central Brazilian Savanna (Cerrado). Journal of Insect Conservation 13, 575–581.	Yes	Yes	Yes
Dias, M.O.S., Cunha, Marcelo P., Jesus, C.D.F., Rocha, G.J.M., Pradella, J.G.C., Rossell, C.E.V., Maciel Filho, R., Bonomi, A., 2011. Second generation ethanol in Brazil: Can it compete with electricity production? Bioresource Technology 102, 8964–8971.	Yes	Yes	Yes
Wu, F., Zhang, Deyuan, Zhang, Jinghua, 2012. Will the development of bioenergy in China create a food security problem? Modeling with fuel ethanol as an example. Renewable Energy 47, 127–134.	Yes	Yes	Yes
Resnick, D., Tarp, F., Thurlow, J., 2012. THE POLITICAL ECONOMY OF GREEN GROWTH: CASES FROM SOUTHERN AFRICA. Public Administration and Development 32, 215–228.	Yes	Yes	Yes
Christian, D.G., Riche, A. B., Yates, N.E., 2008. Growth, yield and mineral content of Miscanthus x giganteus grown as a biofuel for 14 successive harvests. Industrial Crops and Products 28, 320–327.	Yes	Yes	Yes
Cruse, M.J., Liebman, M., Raman, D.R., Wiedenhoeft, M.H., 2010. Fossil Energy Use in Conventional and Low-External-Input Cropping Systems. Agronomy Journal 102, 934–941.	Yes	Yes	Yes
Alonso-Pippo, W., Luengo, C.A., Koehlinger, J., Garzone, P., Cornacchia, G., 2008. Sugarcane energy use: The Cuban case. Energy Policy 36, 2163–2181.	Yes	Yes	Yes
Haque, M., Biermacher, J.T., Kering, M.K., Guretzky, J.A., 2013. Economics of Alternative Fertilizer Supply Systems for Switchgrass Produced in Phosphorus-Deficient Soils for Bioenergy Feedstock. Bioenergy Research 6, 351–357.	Yes	Yes	Yes
Kretschmer, B., Narita, D., Peterson, S., 2009. The economic effects of the EU biofuel target. Energy Economics 31, S285–S294.	Yes	Yes	Yes
Petrou, E.C., Pappis, C.P., 2009. Biofuels: A Survey on Pros and Cons. Energy & Fuels 23, 1055–1066.	Yes	Yes	Yes
Qureshi, N., Saha, B.C., Cotta, M. A., Singh, V., 2013. An economic evaluation of biological conversion of wheat straw to butanol: A biofuel. Energy Conversion and Management 65, 456–462.	Yes	Yes	Yes
Fink, R., Medved, S., 2011. Global perspectives on first generation liquid biofuel production. Turkish Journal of Agriculture and Forestry 35, 453–459.	Yes	Yes	Yes
Chang, K.-L., Thitikorn-amorn, J., Hsieh, J.-F., Ou, B.-M., Chen, S.-H., Ratanakhanokchai, K., Huang, P.-J., Chen, S.-T., 2011. Enhanced enzymatic conversion with freeze pretreatment of rice straw. Biomass & Bioenergy 35, 90–95.	Yes	Yes	Yes
Lima, M., Skutsch, M., de Medeiros Costa, G., 2011. Deforestation and the Social Impacts of Soy for Biodiesel: Perspectives of Farmers in the South Brazilian Amazon. Ecology and Society 16.	Yes	Yes	Yes
Lu, H., Lin, B.-L., Campbell, D.E., Sagisaka, M., Ren, H., 2012. Biofuel vs. biodiversity? Integrated emergy and economic cost-benefit evaluation of rice-ethanol production in Japan. Energy 46, 442–450.	Yes	Yes	Yes
Di Fulvio, F., Kroon, A., Bergstrom, D., Nordfjell, T., 2011. Comparison of energy-wood and pulpwood thinning systems in young birch stands. Scandinavian Journal of Forest Research 26, 339–349.	Yes	Yes	Yes
Koizumi, T., 2013. The Japanese biofuel program - developments and perspectives. Journal of Cleaner Production 40, 57–61.	Yes	Yes	Yes
Giracol, J., Passarini, K.C., da Silva Filho, S.C., Calarge, F.A., Tambourgi, E.B., Curvelo Santana, J.C., 2011. Reduction in ecological cost through biofuel production from cooking oils: an ecological solution for the city of Campinas, Brazil. Journal of Cleaner Production 19, 1324–1329.	Yes	Yes	Yes
Kalt, G., Kranzl, L., 2012. An assessment of international trade related to bioenergy use in Austria-Methodological aspects, recent developments and the relevance of indirect trade. Energy Policy 46, 537–549.	Yes	Yes	Yes
Bressan, R.A., Reddy, M.P., Chung, S.H., Yun, D.J., Hardin, L.S., Bohnert, H.J., 2011. Stress-adapted extremophiles provide energy without interference with food production. Food Security 3, 93–105.	Yes	Yes	Yes
Robertson, B.A., Porter, C., Landis, D.A., Schemske, D.W., 2012. Agroenergy Crops Influence the Diversity, Biomass, and Guild Structure of Terrestrial Arthropod Communities. Bioenergy Research 5, 179–188.	Yes	Yes	Yes
Kgathi, D.L., Mfundisi, K.B., Mmopelwa, G., Mosepele, K., 2012. Potential impacts of biofuel development on food security in Botswana: A contribution to energy policy. Energy Policy 43, 70–79.	Yes	Yes	Yes
Vermeulen, S., Cotula, L., 2010. Over the heads of local people: consultation, consent, and recompense in large-scale land deals for biofuels projects in Africa. Journal of Peasant Studies 37, 899–916.	Yes	Yes	Yes
Collins, H.P., Smith, J.L., Fransen, S., Alva, A.K., Kruger, C.E., Granatstein, D.M., 2010. Carbon Sequestration under Irrigated Switchgrass (Panicum virgatum L.) Production. Soil Science Society of America Journal 74, 2049–2058.	Yes	Yes	Yes
Alves Finco, M.V., Doppler, W., 2010. Bioenergy and sustainable development: The dilemma of food security and climate change in the Brazilian savannah. Energy for Sustainable Development 14, 194–199.	Yes	Yes	Yes
McPhail, L.L., Babcock, B.A., 2012. Impact of US biofuel policy on US corn and gasoline price variability. Energy 37, 505–513.	Yes	Yes	Yes
Do Lago, A.C., Bonomi, A., Cavalett, O., da Cunha, Marcelo Pereira, Pinheiro Lima, M.A., 2012. Sugarcane as a carbon source: The Brazilian case. Biomass & Bioenergy 46, 5–12.	Yes	Yes	Yes
Chirwa, P.W., Ham, C., Maphiri, S., Balmer, M., 2010. Bioenergy use and food preparation practices of two communities in the Eastern Cape Province of South Africa. Journal of Energy in Southern Africa 21, 26–31.	Yes	Yes	Yes
Tzanakakis, V.A., Chatzakis, M.K., Angelakis, A.N., 2012. Energetic environmental and economic assessment of three tree species and one herbaceous crop irrigated with primary treated sewage effluent. Biomass & Bioenergy 47, 115–124.	Yes	Yes	Yes
Festel, G., 2011. Drivers and barriers for industrial biotechnology. International Sugar Journal 113, 19–23.	Yes	Yes	Yes
Dauvergne, P., Neville, K.J., 2010. Forests, food, and fuel in the tropics: the uneven social and ecological consequences of the emerging political economy of biofuels. Journal of Peasant Studies 37, 631–660.	Yes	Yes	Yes
Tasios, N., Apostolaki, E., Capros, P., De Vita, A., 2013. Analyzing the bio-energy supply system in the context of the 20-20-20 targets and the 2050 decarbonization targets in the EU. Biofuels Bioproducts & Biorefining-Biofpr 7, 126–146.	Yes	Yes	Yes
Jarchow, M.E., Liebman, M., 2012a. Nutrient enrichment reduces complementarity and increases priority effects in prairies managed for bioenergy. Biomass & Bioenergy 36, 381–389.	yes	No	No
Frow, E., Ingram, D., Powell, W., Steer, D., Vogel, J., Yearley, S., 2009. The politics of plants. Food Security 1, 17–23.	No	Yes	Yes
Christou, M., Alexopoulou, Efthinia, Panoutsou, Calliope, Monti, A., 2010. Overview of the markets for energy crops in EU27. Biofuels Bioproducts & Biorefining-Biofpr 4, 605–619.	No	No	Yes
Chavez, E., Liu, D., Zhao, X., 2010. Biofuels Production Development and Prospects in China. Journal of Biobased Materials and Bioenergy 4, 221–242.	No	No	Yes
Nanaki, E.A., Koroneos, C.J., 2012. Comparative LCA of the use of biodiesel, diesel and gasoline for transportation. Journal of Cleaner Production 20, 14–19.	Yes	Yes	No
De Torres, M., Jimenez-Oses, G., Mayoral, J.A., Pires, E., de los Santos, M., 2012. Glycerol ketals: Synthesis and profits in biodiesel blends. Fuel 94, 614–616.	Yes	No	No
Kumar, N., Anand, K.G.V., Pamidimarri, D.V.N.S., Sarkar, T., Reddy, M.P., Radhakrishnan, T., Kaul, T., Reddy, M.K., Sopori, S.K., 2010. Stable genetic transformation of Jatropha curcas via Agrobacterium tumefaciens-mediated gene transfer using leaf explants. Industrial Crops and Products 32, 41–47.	Yes	No	No
Brook, B.W., Bradshaw, C.J.A., 2012. Strange bedfellows? Techno-fixes to solve the big conservation issues in southern Asia. Biological Conservation 151, 7–10.	No	Yes	No
Liang, H., Keirstead, J., Samsatli, N., Shah, N., Long, W., 2011. Application of a novel, optimisation-based toolkit (“syncity”) for urban energy system design in Shanghai Lingang New City. Energy Education Science and Technology Part a-Energy Science and Research 28, 311–318.
Hennenberg, K.J., Dragisic, C., Haye, S., Hewson, J., Semroc, B., Savy, C., Wiegmann, K., Fehrenbach, H., Fritsche, U. R., 2010. The Power of Bioenergy-Related Standards to Protect Biodiversity. Conservation Biology 24, 412–423.	No	Yes	Yes
Suurs, R.A.A., Hekkert, M.P., 2009. Competition between first and second generation technologies: Lessons from the formation of a biofuels innovation system in the Netherlands. Energy 34, 669–679.	Yes	Yes	No
Sevim, C., 2011. Economic Evaluation of PWR, BWR and PHWR Nuclear Power Plants for Turkey. Energy Education Science and Technology Part a-Energy Science and Research 27, 169–174.	Yes	Yes	No
Young, D.L., 2009. Biofuels: Political/Economic Boondoggle or Energy Salvation for Western States? Journal of Agricultural and Resource Economics 34, 383–394.	No	Yes	Yes
Karamangil, M.I., Erkus, B., Kaynakli, O., Surmen, A., 2012. Technical and economic analysis of the problems observed in diesel engines with common rail injection systems in Turkey. Energy Education Science and Technology Part a-Energy Science and Research 28, 563–576.	Yes	No	No
Zhang, W., Yu, E.A., Rozelle, S., Yang, Jun, Msangi, S., 2013. The impact of biofuel growth on agriculture: Why is the range of estimates so wide? Food Policy 38, 227–239.	No	Yes	No
Shiferaw, B., Prasanna, B.M., Hellin, J., Baenziger, M., 2011. Crops that feed the world 6. Past successes and future challenges to the role played by maize in global food security. Food Security 3, 307–327.	No	No	No
Tait, J., 2011. The ethics of biofuels. Global Change Biology Bioenergy 3, 271–275.	No	Yes	Yes
Rajagopal, D., Sexton, S., Hochman, G., Roland-Holst, D., Zilberman, D., 2009. Model estimates food-versus-biofuel trade-off. California Agriculture 63, 199–201.
Balat, M., 2009. Prospects for Worldwide Biodiesel Market Development. Energy Sources Part B-Economics Planning and Policy 4, 48–58.
Crosti, R., Cascone, C., Cipollaro, S., 2010. Use of a weed risk assessment for the Mediterranean region of Central Italy to prevent loss of functionality and biodiversity in agro-ecosystems. Biological Invasions 12, 1607–1616.	yes	environmental	NO
Rios, S.D., Salvado, J., Farriol, X., Torras, C., 2012. Antifouling microfiltration strategies to harvest microalgae for biofuel. Bioresource Technology 119, 406–418.	yes	technological	NO
Eranki, P.L., Bals, B.D., Dale, B.E., 2011. Advanced Regional Biomass Processing Depots: a key to the logistical challenges of the cellulosic biofuel industry. Biofuels Bioproducts & Biorefining-Biofpr 5, 621–630.
De Jong, E., Higson, A., Walsh, P., Wellisch, M., 2012. Product developments in the bio-based chemicals arena. Biofuels Bioproducts & Biorefining-Biofpr 6, 606–624.
Bindraban, P.S., Bulte, E.H., Conijn, S.G., 2009. Can large-scale biofuels production be sustainable by 2020? Agricultural Systems 101, 197–199.	NO	social, environmental	all
Walker, T., Friday, J., Casimero, M., Dollentas, R., Mataia, A., Acda, R., Yost, R., 2009. The early economic impact of a nutrient management decision support system (NuMaSS) on small farm households cultivating maize on acidic, upland soils in the Philippines. Agricultural Systems 101, 162–172.	yes	economic	no
Stephen, J.D., Mabee, W.E., Saddler, J.N., 2012. Will second-generation ethanol be able to compete with first-generation ethanol? Opportunities for cost reduction. Biofuels Bioproducts & Biorefining-Biofpr 6, 159–176.
Neves, M.F., 2010b. The food business environment and the role of China and Brazil building a “food bridge”. China Agricultural Economic Review 2, 25–35.
Sparovek, G., Berndes, G., Klug, I.L.F., Barretto, A.G.O.P., 2010. Brazilian Agriculture and Environmental Legislation: Status and Future Challenges. Environmental Science & Technology 44, 6046–6053.	yes	yes	no
Dahms, H., Mayr, S., Birkhofer, K., Chauvat, M., Melnichnova, E., Wolters, V., Dauber, J., 2010. Contrasting diversity patterns of epigeic arthropods between grasslands of high and low agronomic potential. Basic and Applied Ecology 11, 6–14.	yes	yes	no
Iles, A., Mulvihill, M.J., 2012. Collaboration Across Disciplines for Sustainability: Green Chemistry as an Emerging Multistakeholder Community. Environmental Science & Technology 46, 5643–5649.	no	yes	yes
Kloverpris, J., Wenzel, H., Banse, M., Mila I Canals, L., Reenberg, A., 2008. Conference and workshop on modelling global land use implications in the environmental assessment of biofuels. International Journal of Life Cycle Assessment 13, 178–183.	no	yes	yes
Modahl, I.S., Askham, C., Lyng, K.-A., Brekke, A., 2012. Weighting of environmental trade-offs in CCS-an LCA case study of electricity from a fossil gas power plant with post-combustion CO2 capture, transport and storage. International Journal of Life Cycle Assessment 17, 932–943.	yes	yes	no
Ren, L.T., Liu, Z.X., Wei, T.Y., Xie, G.H., 2012. Evaluation of energy input and output of sweet sorghum grown as a bioenergy crop on coastal saline-alkali land. Energy 47, 166–173.	yes	no	yes
Frischknecht, R., Flury, K., 2011. Life cycle assessment of electric mobility: answers and challenges-Zurich, April 6, 2011. International Journal of Life Cycle Assessment 16, 691–695.	no	yes	no
Heal, G., 2010. Reflections-The Economics of Renewable Energy in the United States. Review of Environmental Economics and Policy 4, 139–154.	no	yes	yes
McHenry, M.P., 2012a. Small-scale (<= 6 kW(e)) stand-alone and grid-connected photovoltaic, wind, hydroelectric, biodiesel, and wood gasification system’s simulated technical, economic, and mitigation analyses for rural regions in Western Australia. Renewable Energy 38, 195–205.	yes	no	yes
Lee, Joosung, Mo, J., 2011. Analysis of Technological Innovation and Environmental Performance Improvement in Aviation Sector. International Journal of Environmental Research and Public Health 8, 3777–3795.	no	yes	yes
Abbas, D., Current, D., Ryans, Mark, Taff, S., Hoganson, H., Brooks, K.N., 2011b. Harvesting forest biomass for energy - An alternative to conventional fuel treatments: Trials in the Superior National Forest, USA. Biomass & Bioenergy 35, 4557–4564.	yes	no	yes
Hefny, M.A., 2012. Changing behavior as a policy tool for enhancing food security. Water Policy 14, 106–120.	no	yes	no
Shivan, G.C., Mehmood, S.R., 2010. Factors influencing nonindustrial private forest landowners’ policy preference for promoting bioenergy. Forest Policy and Economics 12, 581–588.	yes	no	yes
Van Dam, J., Faaij, A. P. C., Lewandowski, I., Van Zeebroeck, B., 2009. Options of biofuel trade from Central and Eastern to Western European countries. Biomass & Bioenergy 33, 728–744.	yes	no	yes
Bossio, D., 2009. Livestock and water: understanding the context based on the “Comprehensive Assessment of Water Management in Agriculture”. Rangeland Journal 31, 179–186.	no	yes	no
Huang, Yongxi, Chen, C.-W., Fan, Yueyue, 2010. Multistage optimization of the supply chains of biofuels. Transportation Research Part E-Logistics and Transportation Review 46, 820–830.	YES	NO	YES
Gan, J., Rauscher, H.M., Smith, C. T., Ashton, S., Biles, L., Cassidy, D., Foster, D., Howell, M.R., Hubbard, W.G., Jackson, B., Mayfield, C., Mead, D.J., Silveira, S., Taylor, E., 2008. The southern US forest bioenergy encyclopedia: Making scientific knowledge more accessible. Southern Journal of Applied Forestry 32, 28–32.	NO	YES	YES
Tirado, M.C., Cohen, M. J., Aberman, N., Meerman, J., Thompson, B., 2010. Addressing the challenges of climate change and biofuel production for food and nutrition security. Food Research International 43, 1729–1744.	NO	YES	YES
Murphy, H.T., O’Connell, D.A., Seaton, G., Raison, R.J., Rodriguez, L.C., Braid, A.L., Kriticos, D.J., Jovanovic, T., Abadi, A., Betar, M., Brodie, H., Lamont, M., McKay, M., Muirhead, G., Plummer, J., Arpiwi, N.L., Ruddle, B., Saxena, S., Scott, P.T., Stucley, C., Thistlethwaite, B., Wheaton, B., Wylie, P., Gresshoff, P.M., 2012. A Common View of the Opportunities, Challenges, and Research Actio…	NO	YES	YES
Liu, Y.L., Chang, K., Stoorvogel, J., Verburg, P., Sun, C.H., 2012. Evaluation of agricultural ecosystem services in fallowing land based on farmers’ participation and model simulation. Paddy and Water Environment 10, 301–310.	YES	YES	NO
Cambria, D., Pierangeli, D., 2012. Application of a life cycle assessment to walnut tree (Juglans regia L.) high quality wood production: a case study in southern Italy. Journal of Cleaner Production 23, 37–46.	YES	YES	NO
Imer-Ertunga, E., 2010. Renewable natural resources from the view of oil dependent countries: the case of Turkey. Journal of Environmental Planning and Management 53, 759–766.	YES	NO	YES
Roman, M., Linner, B.-O., Mickwitz, P., 2012. Development policies as a vehicle for addressing climate change. Climate and Development 4, 251–260.	NO	YES	NO
Boons, F., Mendoza, A., 2010. Constructing sustainable palm oil: how actors define sustainability. Journal of Cleaner Production 18, 1686–1695.	NO	YES	YES
Gruia, R., 2011. STUDY ON ENERGY RESOURCES INTEGRATION AND SUSTAINABILITY OF THE NEW MODULAR AGRICULTURE PATTERN. Environmental Engineering and Management Journal 10, 1213–1219.	YES	NO	YES
Kotschi, J., 2008. Transgenic crops and their impact on biodiversity. Gaia-Ecological Perspectives for Science and Society 17, 36–41.	YES	YES	NO
Groom, M.J., Gray, E.M., Townsend, P.A., 2008. Biofuels and biodiversity: Principles for creating better policies for biofuel production. Conservation Biology 22, 602–609.	NO	YES	YES
Rantala, M., Hujala, T., Kurttila, Mikko, 2012. Measuring and Monitoring Socio-Cultural Sustainability in the Action of Forest Biodiversity Cooperation Networks. Silva Fennica 46, 441–459.	YES	YES	NO
Jansson, C., Westerbergh, A., Zhang, Jiaming, Hu, X., Sun, Chuanxin, 2009. Cassava, a potential biofuel crop in (the) People’s Republic of China. Applied Energy 86, S95–S99.	YES	NO	YES
Zhang, Qingtao, Ma, J., Qiu, G., Li, L., Geng, S., Hasi, E., Li, Cheng, Wang, G., Li, Xiaoyan, 2012. Potential energy production from algae on marginal land in China. Bioresource Technology 109, 252–260.	YES	YES	NO
Sodhi, N.S., Koh, L.P., Clements, R., Wanger, T.C., Hill, J.K., Hamer, K.C., Clough, Y., Tscharntke, T., Posa, M.R.C., Lee, T.M., 2010. Conserving Southeast Asian forest biodiversity in human-modified landscapes. Biological Conservation 143, 2375–2384.	YES	YES	NO
Ojeda, K., Kafarov, V., 2009. Exergy analysis of enzymatic hydrolysis reactors for transformation of lignocellulosic biomass to bioethanol. Chemical Engineering Journal 154, 390–395.	YES	YES	NO
Holtermann, T., Madlener, R., 2011. Assessment of the technological development and economic potential of photobioreactors. Applied Energy 88, 1906–1919.	YES	YES	NO
Diamantopoulou, L.K., Karaoglanoglou, L.S., Koukios, E.G., 2011. Biomass Cost Index: Mapping biomass-to-biohydrogen feedstock costs by a new approach. Bioresource Technology 102, 2641–2650.	YES	YES	NO
Schwaiger, H., Tuerk, A., Pena, N., Sijm, Jos, Arrasto, A., Kettner, C., 2012. The future European Emission Trading Scheme and its impact on biomass use. Biomass & Bioenergy 38, 102–108.	YES	NO	NO
Kessler, W.B., 2009. Revisiting forestry’s crystal ball. Forestry Chronicle 85, 710–714.
Melin, Y., Petersson, H., Nordfjell, T., 2009. Decomposition of stump and root systems of Norway spruce in Sweden-A modelling approach. Forest Ecology and Management 257, 1445–1451.	yes	no	yes
Gleason, R.A., Euliss, N.H., Tangen, B.A., Laubhan, M.K., Browne, B.A., 2011. USDA conservation program and practice effects on wetland ecosystem services in the Prairie Pothole Region. Ecological Applications 21, S65–S81.	yes	yes	no
Zhang, Yanxu, Tao, S., 2009. Global atmospheric emission inventory of polycyclic aromatic hydrocarbons (PAHs) for 2004. Atmospheric Environment 43, 812–819.	yes	no	yes
Ekardt, F., Holzapfel, N., Ulrich, A.E., Schnug, E., Haneklaus, S., 2011. Legal perspectives on regulating phosphorus fertilization. Landbauforschung 61, 83–92.	yes	yes	no
yes	yes	yes	no
Danquah, E.O., Akromah, R., Quashie-Sam, S.J., Oduro, W., Falk, D., Thevathasan, N.V., Gordon, A.M., 2012. The genetic diversity of Jatropha Curcas (L.) germplasm in Ghana as revealed by random amplified polymorphic DNA (RAPD) primers. Agroforestry Systems 86, 443–450.	YES	NO	NO
Demirbas, A., 2010. Biomass Energy-Related Environmental Policy. Energy Sources Part B-Economics Planning and Policy 5, 178–184.
Wisz, M., Dendoncker, N., Madsen, J., Rounsevell, M., Jespersen, M., Kuijken, E., Courtens, W., Verscheure, C., Cottaar, F., 2008. Modelling pink-footed goose (Anser brachyrhynchus) wintering distributions for the year 2050: potential effects of land-use change in Europe. Diversity and Distributions 14, 721–731.	YES	NO	NO
Berg, C., 2011. ANALYSIS World ethanol 2010. International Sugar Journal 113, 168–173.
Kesan, J.P., Ohyama, A., 2011. UNDERSTANDING U.S. ETHANOL CONSUMPTION AND ITS IMPLICATIONS FOR POLICY: A STUDY OF THE IMPACT OF STATE-LEVEL INCENTIVES. University of Illinois Law Review 435–474.
Paiano, A., Camaggio, G., Lobefaro, L., 2011. Implications and policies about the first generation BIOFUELS: an international and EU analysis. New Medit 10, 56–64.
Guney, I., Kilic, O., Acarkan, B., Ay, S., 2012. Cost analysis for FGD units of coal-fired power plants: a case study in Turkey. Energy Education Science and Technology Part a-Energy Science and Research 28, 983–994.
Flamos, A., Georgallis, P.G., Psarras, J., 2010. Bioenergy Options in the Industrialized and Developing World and Opportunities for the Clean Development Mechanism. International Journal of Green Energy 7, 647–661.
Brent, Alan C., Wise, R., Fortuin, H., 2009. The viability of the South African biofuels industrial strategy. International Journal of Environment and Pollution 39, 74–91.
Zambelli, P., Lora, C., Spinelli, R., Tattoni, C., Vitti, A., Zatelli, P., Ciolli, M., 2012. A GIS decision support system for regional forest management to assess biomass availability for renewable energy production. Environmental Modelling & Software 38, 203–213.
O’Keeffe, S., Schulte, R.P.O., Sanders, J. P. M., Struik, P. C., 2012. II. Economic assessment for first generation green biorefinery (GBR): Scenarios for an Irish GBR blueprint. Biomass & Bioenergy 41, 1–13.	YES	NO	NO
Lee, D.-H., Lee, D.-J., 2008. Biofuel economy and hydrogen competition. Energy & Fuels 22, 177–181.	YES	NO	NO
Nita, I., Mandalopol, D., 2009. STUDY OF THE VISCOSITY OF SOME BIODIESEL - DIESEL OIL BLENDS. Environmental Engineering and Management Journal 8, 639–643.
Conceicao, P., Mendoza, R.U., 2009. Anatomy of the Global Food Crisis. Third World Quarterly 30, 1159–1182.	no	yes ???	no
Dale, V.H., Lowrance, R., Mulholland, P., Robertson, G. Phillip, 2010. Bioenergy Sustainability at the Regional Scale. Ecology and Society 15.	no	yes	yes
Bayindir, H., 2012. Performance and emissions at different running condition of spark ignition engine fueled with ethanol-gasoline blends. Energy Education Science and Technology Part a-Energy Science and Research 28, 931–940.	n/a	n/a	n/a
Lattimore, B., Smith, T., Richardson, J., 2010. Coping with complexity: Designing low-impact forest bioenergy systems using an adaptive forest management framework and other sustainable forest management tools. Forestry Chronicle 86, 20–27.	not yet available
Klemes, Jiri Jaromir, Varbanov, Petar Sabev, Huisingh, D., 2012. Recent cleaner production advances in process monitoring and optimisation. Journal of Cleaner Production 34, 1–8.	no	yes	no
Landers, G.W., Thompson, A.L., Kitchen, N.R., Massey, R.E., 2012. Comparative Breakeven Analysis of Annual Grain and Perennial Switchgrass Cropping Systems on Claypan Soil Landscapes. Agronomy Journal 104, 639–648.
Penuelas, J., Carnicer, J., 2010. Climate Change and Peak Oil: The Urgent Need for a Transition to a Non-Carbon-Emitting Society. Ambio 39, 85–90.
Brehmer, B., Sanders, Johan, 2009. Assessing the current Brazilian sugarcane industry and directing developments for maximum fossil fuel mitigation for the international petrochemical market. Biofuels Bioproducts & Biorefining-Biofpr 3, 347–360.
Upham, P., 2009. Applying environmental-behaviour concepts to renewable energy siting controversy: Reflections on a longitudinal bioenergy case study. Energy Policy 37, 4273–4283.	no	no	no
Riffell, S., Verschuyl, J., Miller, D., Wigley, T. Bently, 2011b. A meta-analysis of bird and mammal response to short-rotation woody crops. Global Change Biology Bioenergy 3, 313–321.	no	yes	yes
Akashi, O., Hanaoka, T., 2012. Technological feasibility and costs of achieving a 50 % reduction of global GHG emissions by 2050: mid- and long-term perspectives. Sustainability Science 7, 139–156.	Y	no	no
Kazi, F.K., Patel, A.D., Serrano-Ruiz, J.C., Dumesic, J.A., Anex, R.P., 2011. Techno-economic analysis of dimethylfuran (DMF) and hydroxymethylfurfural (HMF) production from pure fructose in catalytic processes. Chemical Engineering Journal 169, 329–338.	Y	no	Y
Gomez, A., Rodrigues, M., Montanes, C., Dopazo, C., Fueyo, N., 2010. The potential for electricity generation from crop and forestry residues in Spain. Biomass & Bioenergy 34, 703–719.	Y	no	Y
Van Vliet, N., Mertz, O., Heinimann, A., Langanke, T., Pascual, U., Schmook, B., Adams, C., Schmidt-Vogt, D., Messerli, P., Leisz, S., Castella, J.-C., Jorgensen, L., Birch-Thomsen, T., Hett, C., Bruun, T.B., Ickowitz, A., Vu, K.C., Yasuyuki, K., Fox, J., Padoch, C., Dressler, W., Ziegler, A.D., 2012. Trends, drivers and impacts of changes in swidden cultivation in tropical forest-agriculture fro…	no	Y	no
Linares, P., Perez-Arriaga, I.J., 2013. A sustainable framework for biofuels in Europe. Energy Policy 52, 166–169.	Y	no	Y
Watson, H.K., 2011. Potential to expand sustainable bioenergy from sugarcane in southern Africa. Energy Policy 39, 5746–5750.	Y	no	Y
Harvey, L.D.D., 2013. Global climate-oriented transportation scenarios. Energy Policy 54, 87–103.	Y	no	no
Magar, S.B., Pelkonen, P., Tahvanainen, L., Toivonen, R., Toppinen, A., 2011. Growing trade of bioenergy in the EU: Public acceptability, policy harmonization, European standards and certification needs. Biomass & Bioenergy 35, 3318–3327.	Y	no	Y
Valigore, J.M., Gostomski, P.A., Wareham, D.G., O’Sullivan, A.D., 2012. Effects of hydraulic and solids retention times on productivity and settleability of microbial (microalgal-bacterial) biomass grown on primary treated wastewater as a biofuel feedstock. Water Research 46, 2957–2964.	Y	no	Y
Ortiz, R., Taba, S., Chavez, V.H., Mezzalama, M., Xu, Y., Yan, J., Crouch, J.H., 2010. Conserving and Enhancing Maize Genetic Resources as Global Public Goods-A Perspective from CIMMYT. Crop Science 50, 13–28.	Y	no	Y
Wright, W., Reid, T., 2011. Green dreams or pipe dreams?: Media framing of the U.S. biofuels movement. Biomass & Bioenergy 35, 1390–1399.	YES	NO	NO
Deuffic, P., Lyser, S., 2012. Biodiversity or bioenergy: is deadwood conservation an environmental issue for French forest owners? Canadian Journal of Forest Research-Revue Canadienne De Recherche Forestiere 42, 1491–1502.
Vasseur, C., Bougaran, G., Garnier, M., Hamelin, J., Leboulanger, C., Le Chevanton, M., Mostajir, B., Sialve, B., Steyer, J.-P., Fouilland, E., 2012. Carbon conversion efficiency and population dynamics of a marine algae-bacteria consortium growing on simplified synthetic digestate: First step in a bioprocess coupling algal production and anaerobic digestion. Bioresource Technology 119, 79–87.	YES	YES	NO
Urbaniec, K., Friedl, A., Huisingh, D., Claassen, P., 2010. Hydrogen for a sustainable global economy. Journal of Cleaner Production 18, S1–S3.	NO	YES	YES
Van der Horst, D., Vermeylen, S., 2011. Spatial scale and social impacts of biofuel production. Biomass & Bioenergy 35, 2435–2443.	NO	YES	YES
Tao, J., Dai, C., Jiang, B., 2009. THE CURRENT STATUS AND PROSPECT OF BIODIESEL. Energy & Environment 20-21, 1397–1405.
Delgado, J.A., Groffman, P.M., Nearing, M.A., Goddard, T., Reicosky, D., Lal, Rattan, Kitchen, N.R., Rice, C.W., Towery, D., Salon, P., 2011. Conservation practices to mitigate and adapt to climate change. Journal of Soil and Water Conservation 66, 118A–129A.	NO	YES	YES
Azoumah, Y., Yamegueu, D., Ginies, P., Coulibaly, Y., Girard, P., 2011. Sustainable electricity generation for rural and peri-urban populations of sub-Saharan Africa: The “flexy-energy” concept. Energy Policy 39, 131–141.	YES	YES	NO
Wonglimpiyarat, J., 2010. Technological change of the energy innovation system: From oil-based to bio-based energy. Applied Energy 87, 749–755.	YES	YES	NO
Ulgiati, S., Ascione, M., Bargigli, S., Cherubini, F., Franzese, P. P., Raugei, M., Viglia, S., Zucaro, A., 2011. Material, energy and environmental performance of technological and social systems under a Life Cycle Assessment perspective. Ecological Modelling 222, 176–189.	YES	YES	NO
Berg, C., Keller, C., 2010. World biofuel industry may be in for recovery in 2010. International Sugar Journal 112, 58–+.
Menanteau, P., Quemere, M.M., Le Duigou, A., Le Bastard, S., 2011. An economic analysis of the production of hydrogen from wind-generated electricity for use in transport applications. Energy Policy 39, 2957–2965.	YES	YES	NO
Mol, A.P.J., 2010. Environmental authorities and biofuel controversies. Environmental Politics 19, 61–79.	NO	YES	YES
Ekinci, K., 2011. Utilization of apple pruning residues as a source of biomass energy: A case study in Isparta province. Energy Exploration & Exploitation 29, 87–107.	yes	no	yes
Maccatory, B., Oumarou, M.B., Poncelet, M., 2010. West African social movements “against the high cost of living”: from the economic to the political, from the global to the national. Review of African Political Economy 37, 345–359.	yes	yes	no
Bruhns, M., Glavic, P., Jensen, A.S., Narodoslawsky, M., Pezzi, G., Urbaniec, K., Vaccari, G., 2010. Research for a sustainable European sugar sector. Zuckerindustrie 135, 487–495.	yes	no	no
Neville, K.J., Dauvergne, P., 2012. Biofuels and the politics of mapmaking. Political Geography 31, 279–289.	yes	yes	no
Pristupa, A.O., Mol, A.P.J., Oosterveer, P., 2010. Stagnating liquid biofuel developments in Russia: Present status and future perspectives. Energy Policy 38, 3320–3328.	yes	no	yes
Fernandes, E., de Oliveira, J.C.S., de Oliveira, P.R., Alonso, P.S.R., 2008. Natural-gas-powered thermoelectricity as a reliability factor in the Brazilian electric sector. Energy Policy 36, 999–1018.	yes	no	no
Ghernaout, D., Ghernaout, B., 2012. On the concept of the future drinking water treatment plant: algae harvesting from the algal biomass for biodiesel production-a review. Desalination and Water Treatment 49, 1–18.	yes	no	no
Peters, C.J., Bills, N.L., Wilkins, J.L., Fick, G.W., 2009. Foodshed analysis and its relevance to sustainability. Renewable Agriculture and Food Systems 24, 1–7.	yes	no	no
Abbas, A., Ansumali, S., 2010. Global Potential of Rice Husk as a Renewable Feedstock for Ethanol Biofuel Production. Bioenergy Research 3, 328–334.	yes	no	yes
Kim, Seungdo, Jimenez-Gonzalez, C., Dale, B.E., 2009. Enzymes for pharmaceutical applications-a cradle-to-gate life cycle assessment. International Journal of Life Cycle Assessment 14, 392–400.	yes	yes	no
Lutzu, G.A., Locci, A.M., Cao, G., 2012. Effect of Medium Composition on the Growth of Nannochloris eucaryotum in Batch Photobioreactors. Journal of Biobased Materials and Bioenergy 6, 94–100.	yes	no	no
Argunhan, Z., 2011. Dimension and insulation thickness optimization of circular flat plate solar collectors. Energy Education Science and Technology Part a-Energy Science and Research 27, 287–294.	yes	no	no
Adler, P.R., Sanderson, M.A., Weimer, P.J., Vogel, K.P., 2009. Plant species composition and biofuel yields of conservation grasslands. Ecological Applications 19, 2202–2209.	yes	no	yes
Chiavari, J., 2010. Assessment of the Potential for Producing Liquid Biofuels from Alternative Feedstocks Grown on Degraded Land and Saline Soils. Journal of Biobased Materials and Bioenergy 4, 267–287.	n/a	n/a	n/a
Englund, O., Berndes, G., Fredrikson, F., Dimitriou, Ioannis, 2012. Meeting Sustainability Requirements for SRC Bioenergy: Usefulness of Existing Tools, Responsibilities of Involved Stakeholders, and Recommendations for Further Developments. Bioenergy Research 5, 606–620.	yes	no	yes
Mahlia, T.M.I., Saidur, R., Yanti, P.A.A., Masjuki, H.H., 2011. Role of energy guide labels in consumers purchase decision for household electrical appliances. Energy Education Science and Technology Part a-Energy Science and Research 27, 95–104.	n/a	n/a	n/a
Buerkert, A., Schlecht, E., 2009. The Biofuel Debate - Status Quo and Research Needs to Meet Multiple Goals of Food, Fuel and Ecosystem Services in the Tropics and Subtropics. Journal of Agriculture and Rural Development in the Tropics and Subtropics 110, 1–8.	no	yes	yes
Heinsoo, K., Melts, I., Sammul, M., Holm, B., 2010. The potential of Estonian semi-natural grasslands for bioenergy production. Agriculture Ecosystems & Environment 137, 86–92.	yes	no	yes
Huang, L., Regan, J.M., Quan, X., 2011. Electron transfer mechanisms, new applications, and performance of biocathode microbial fuel cells. Bioresource Technology 102, 316–323.	no	yes	no
Delshad, A.B., Raymond, L., Sawicki, V., Wegener, D.T., 2010. Public attitudes toward political and technological options for biofuels. Energy Policy 38, 3414–3425.	yes	no	yes
Zhu, J., Li, G., 2012. Water environment protection of the four-lake watershed via integrated management. Energy Education Science and Technology Part a-Energy Science and Research 29, 119–128.	yes	yes	no
Mathews, J.A., 2009. From the petroeconomy to the bioeconomy: Integrating bioenergy production with agricultural demands. Biofuels Bioproducts & Biorefining-Biofpr 3, 613–632.	no	yes	yes
Dorr, T.C., 2008. Biofuels and food. Cereal Foods World 53, 76–77.	yes	yes	no
Sharma, Y., Parnas, R., Li, B., 2011. Bioenergy production from glycerol in hydrogen producing bioreactors (HPBs) and microbial fuel cells (MFCs). International Journal of Hydrogen Energy 36, 3853–3861.	yes	yes	no
Tenkorang, F., Lowenberg-DeBoer, J., 2009. Forecasting long-term global fertilizer demand. Nutrient Cycling in Agroecosystems 83, 233–247.	yes	no	no
Friedl, A., 2012. LIGNOCELLULOSIC BIOREFINERY. Environmental Engineering and Management Journal 11, 75–79.	yes	yes	no
Pacini, H., Silveira, S., 2011. Consumer choice between ethanol and gasoline: Lessons from Brazil and Sweden. Energy Policy 39, 6936–6942.	yes	yes	no
Dargusch, P., Griffiths, A., 2008. Introduction to special issue: a typology of environmental markets. Australasian Journal of Environmental Management 15, 70–75.	yes	no	no
Haddad, M.A., Taylor, Gary, Owusu, F., 2010. Locational Choices of the Ethanol Industry in the Midwest Corn Belt. Economic Development Quarterly 24, 74–86.	yes	yes	no
Talamini, E., Caldarelli, C.E., Wubben, E.F.M., Dewes, H., 2012. The composition and impact of stakeholders’ agendas on US ethanol production. Energy Policy 50, 647–658.	no	yes	yes
Feller, C., Blanchart, E., Bernoux, M., Lal, Rattan, Manlay, R., 2012. Soil fertility concepts over the past two centuries: the importance attributed to soil organic matter in developed and developing countries. Archives of Agronomy and Soil Science 58, S3–S21.	yes	no	no
Yumrutas, R., Unsal, M., 2012. Modeling and performance analysis of a house heating system with a ground coupled heat pump. Energy Education Science and Technology Part a-Energy Science and Research 28, 669–682.	yes	no	no
Perez-Fortes, M., Lainez-Aguirre, J.M., Arranz-Piera, P., Velo, E., Puigjaner, L., 2012. Design of regional and sustainable bio-based networks for electricity generation using a multi-objective MILP approach. Energy 44, 79–95.	yes	no	yes
Konur, O., 2012. The evaluation of the biogas research: A scientometric approach. Energy Education Science and Technology Part a-Energy Science and Research 29, 1277–1292.	no	yes	yes
Rattanachomsri, U., Tanapongpipat, S., Eurwilaichitr, L., Champreda, V., 2009. Simultaneous non-thermal saccharification of cassava pulp by multi-enzyme activity and ethanol fermentation by Candida tropicalis. Journal of Bioscience and Bioengineering 107, 488–493.	yes	no	yes
Valentin, C., Agus, F., Alamban, R., Boosaner, A., Bricquet, J.P., Chaplot, V., de Guzman, T., de Rouw, A., Janeau, J.L., Orange, D., Phachomphonh, K., Phai, D.D., Podwojewski, P., Ribolzi, O., Silvera, N., Subagyono, K., Thiebaux, J.P., Toan, T.D., Vadari, T., 2008. Runoff and sediment losses from 27 upland catchments in Southeast Asia: Impact of rapid land use changes and conservation practices…	yes	no	no
Cucek, L., Lam, H.L., Klemes, Jiri J., Varbanov, Petar S., Kravanja, Z., 2010. Synthesis of regional networks for the supply of energy and bioproducts. Clean Technologies and Environmental Policy 12, 635–645.	yes	no	yes
Kleps, C., Dascalescu, N., 2010. RENEWABLE ENERGY RESOURCES IN ROMANIA BETWEEN OPPORTUNITIES AND CONSTRAINTS. Journal of Environmental Protection and Ecology 11, 1131–1137.
Sanders, Johan P. M., Annevelink, B., van der Hoeven, D., 2009. The development of biocommodities and the role of North West European ports in biomass chains. Biofuels Bioproducts & Biorefining-Biofpr 3, 395–409.	yes	no	yes
Bloch, M., Bournay, L., Casanave, D., Chodorge, J.A., Coupard, V., Hillion, G., Lorne, D., 2008. Fatty acid esters in Europe: Market trends and technological perspectives. Oil & Gas Science and Technology-Revue D Ifp Energies Nouvelles 63, 405–417.	Yes	No	Yes
Luo, G., Talebnia, F., Karakashev, D., Xie, L., Zhou, Q., Angelidaki, I., 2011. Enhanced bioenergy recovery from rapeseed plant in a biorefinery concept. Bioresource Technology 102, 1433–1439.	Yes	No	Yes
Nichols, J., Kang, S., Post, W., Wang, D., Bandaru, V., Manowitz, D., Zhang, X., Izaurralde, R., 2011. HPC-EPIC for high resolution simulations of environmental and sustainability assessment. Computers and Electronics in Agriculture 79, 112–115.	Yes	No	Yes
Oltra, C., 2011. Stakeholder perceptions of biofuels from microalgae. Energy Policy 39, 1774–1781.	Yes	Yes	No
Moreton, O.R., Rowley, P.N., 2012. The feasibility of biomass CHP as an energy and CO2 source for commercial glasshouses. Applied Energy 96, 339–346.	Yes	No	Yes
Dias, M.O.S., Junqueira, T.L., Cavalett, O., Cunha, Marcelo P., Jesus, C.D.F., Rossell, C.E.V., Maciel Filho, R., Bonomi, A., 2012. Integrated versus stand-alone second generation ethanol production from sugarcane bagasse and trash. Bioresource Technology 103, 152–161.	Yes	No	Yes
Suadicani, K., Talbot, Bruce, 2010. Extracting and chipping hardwood crowns for energy. Scandinavian Journal of Forest Research 25, 455–461.	Yes	No	Yes
Park, J.-H., Yoon, J.-J., Park, H.-D., Lim, D.J., Kim, S.-H., 2012. Anaerobic digestibility of algal bioethanol residue. Bioresource Technology 113, 78–82.	Yes	No	No
Kumar, N., Anand, K.G.V., Reddy, M.P., 2011. In vitro regeneration from petiole explants of non-toxic Jatropha curcas. Industrial Crops and Products 33, 146–151.	Yes	No	Yes
Stephenson, A.L., Dennis, J.S., Scott, S.A., 2008. Improving the sustainability of the production of biodiesel from oilseed rape in the UK. Process Safety and Environmental Protection 86, 427–440.	Yes	No	Yes
Dong, Xin, Dong, M., Lu, Yingjian, Turley, A., Lin, Tony, Wu, C., 2011. Antimicrobial and antioxidant activities of lignin from residue of corn stover to ethanol production. Industrial Crops and Products 34, 1629–1634.	Yes	No	Yes
Foster, B.L., Kindscher, K., Houseman, G.R., Murphy, C.A., 2009. Effects of hay management and native species sowing on grassland community structure, biomass, and restoration. Ecological Applications 19, 1884–1896.	Yes	No	No
Klessmann, C., Held, A., Rathmann, M., Ragwitz, M., 2011. Status and perspectives of renewable energy policy and deployment in the European Union-What is needed to reach the 2020 targets? Energy Policy 39, 7637–7657.	Yes	Yes	No
Kim, Seungdo, Dale, B.E., 2011. Indirect land use change for biofuels: Testing predictions and improving analytical methodologies. Biomass & Bioenergy 35, 3235–3240.	Yes	Yes	No
Edmonds, J., Clarke, L., Wise, M., Pitcher, H., Smith, S., 2008. Implications for the USA of stabilization of radiative forcing at 3.4 W/m(2). Climate Policy 8, S76–S92.	Yes	Yes	No
Tsoutsos, T., Kouloumpis, V., Zafiris, T., Foteinis, S., 2010. Life Cycle Assessment for biodiesel production under Greek climate conditions. Journal of Cleaner Production 18, 328–335.	Yes	Yes	No
Christiansen, K.L., Raman, D.R., Anex, R.P., 2012. Predicting cost growth and performance of first-generation algal production systems. Energy Policy 51, 382–391.	Yes	Yes	No
Papapostolou, C., Kondili, Emilia, Kaldellis, John K., 2011. Development and implementation of an optimisation model for biofuels supply chain. Energy 36, 6019–6026.	Yes	Yes	No
Matsubae-Yokoyama, K., Kubo, H., Nakajima, K., Nagasaka, T., 2009. A Material Flow Analysis of Phosphorus in Japan. Journal of Industrial Ecology 13, 687–705.	Yes	Yes	No
Kivits, R., Charles, M.B., Ryan, N., 2010. A post-carbon aviation future: Airports and the transition to a cleaner aviation sector. Futures 42, 199–211.	Yes	No	No
Gagnon, L., 2008. Civilisation and energy payback. Energy Policy 36, 3317–3322.	Yes	Yes	No
Zhang, Daowei, Polyakov, M., 2010. The geographical distribution of plantation forests and land resources potentially available for pine plantations in the U.S. South. Biomass & Bioenergy 34, 1643–1654.	Yes	No	Yes
Straub, C., Koch, B., 2011. Enhancement of bioenergy estimations within forests using airborne laser scanning and multispectral line scanner data. Biomass & Bioenergy 35, 3561–3574.	Yes	No	Yes
Ouyang, J., Ma, R., Huang, W., Li, Xin, Chen, Mu, Yong, Q., 2011. Enhanced saccharification of SO2 catalyzed steam-exploded corn stover by polyethylene glycol addition. Biomass & Bioenergy 35, 2053–2058.	Yes	No	Yes
Sutherland, W.J., Bailey, M.J., Bainbridge, I.P., Brereton, T., Dick, J.T.A., Drewitt, J., Dulvy, N.K., Dusic, N.R., Freckleton, R.P., Gaston, K.J., Gilder, P.M., Green, R.E., Heathwaite, A.L., Johnson, S.M., Macdonald, D.W., Mitchell, Roger, Osborn, D., Owen, R.P., Pretty, J., Prior, S.V., Prosser, H., Pullin, A.S., Rose, P., Stott, A., Tew, T., Thomas, C.D., Thompson, D.B.A., Vickery, J.A., Wal…	Yes	Yes	No
Haas, M.J., Wagner, K., 2011. Simplifying biodiesel production: The direct or in situ transesterification of algal biomass. European Journal of Lipid Science and Technology 113, 1219–1229.	Yes	Yes	No
Haberl, H., Kastner, T., Schaffartzik, A., Ludwiczek, N., Erb, K.-H., 2012. Global effects of national biomass production and consumption: Austria’s embodied HANPP related to agricultural biomass in the year 2000. Ecological Economics 84, 66–73.	Yes	Yes	No
Scheffran, J., BenDor, T., 2009. Bioenergy and land use: a spatial-agent dynamic model of energy crop production in Illinois. International Journal of Environment and Pollution 39, 4–27.	Yes	No	Yes
Adapa, P.K., Tabil, L.G., Schoenau, G.J., 2010. COMPRESSION CHARACTERISTICS OF NON-TREATED AND STEAM-EXPLODED BARLEY, CANOLA, OAT, AND WHEAT STRAW GRINDS. Applied Engineering in Agriculture 26, 617–632.	Yes	No	Yes
Forbord, M., Vik, J., Hillring, B.G., 2012. Development of local and regional forest based bioenergy in Norway - Supply networks, financial support and political commitment. Biomass & Bioenergy 47, 164–176.	Yes	No	Yes
Wilcove, D.S., Koh, L.P., 2010. Addressing the threats to biodiversity from oil-palm agriculture. Biodiversity and Conservation 19, 999–1007.	Yes	No	Yes
Mahood, S.P., Lees, A.C., Peres, C.A., 2012. Amazonian countryside habitats provide limited avian conservation value. Biodiversity and Conservation 21, 385–405.	Yes	Yes	No
Saracoglu, N., 2010a. The Biomass Potential of Turkey for Energy Production: Part I. Energy Sources Part B-Economics Planning and Policy 5, 272–278.	n/a	n/a	n/a
Simberloff, D., 2008. Invasion Biologists and the Biofuels Boom: Cassandras or Colleagues? Weed Science 56, 867–872.	Yes	No	Yes
Visseren-Hamakers, I.J., Arts, B., Glasbergen, P., 2011. Interaction Management by Partnerships: The Case of Biodiversity and Climate Change. Global Environmental Politics 11, 89–+.	n/a	n/a	n/a
Helming, K., Diehl, K., Bach, H., Dilly, O., Koenig, B., Kuhlman, T., Perez-Soba, M., Sieber, S., Tabbush, P., Tscherning, K., Wascher, D., Wiggering, H., 2011a. Ex Ante Impact Assessment of Policies Affecting Land Use, Part A: Analytical Framework. Ecology and Society 16.	Yes	No	Yes
Schweers, W., Bai, Z., Campbell, E., Hennenberg, K., Fritsche, U., Mang, H.-P., Lucas, M., Li, Zifu, Scanlon, A., Chen, H., Zhihao, Q., Cai, D., Jin, Y., Zhang, Jun, Tu, L., Gemmer, M., Jiang, T., Zhang, N., 2011. Identification of potential areas for biomass production in China: Discussion of a recent approach and future challenges. Biomass & Bioenergy 35, 2268–2279.	Yes	No	Yes
Wegener, D.T., Kelly, J.R., 2008. Social Psychological Dimensions of Bioenergy Development and Public Acceptance. Bioenergy Research 1, 107–117.	Yes	No	Yes
Shivan, G.C., Potter-Witter, K., 2011. Status of Michigan’s Forest Products Industry in the Changing Market Environment. Forest Products Journal 61, 77–82.	Yes	No	Yes
Miller, K.P., Gowtham, Y.K., Henson, J.M., Harcum, S.W., 2012. Xylose isomerase improves growth and ethanol production rates from biomass sugars for both Saccharomyces pastorianus and Saccharomyces cerevisiae. Biotechnology Progress 28, 669–680.	n/a	n/a	n/a
Alves da Cruz, R.V., Oller do Nascimento, C.A., 2012. Emergy analysis of oil production from microalgae. Biomass & Bioenergy 47, 418–425.	Yes	Yes	No
Slater, S., Keegstra, K., Donohue, T.J., 2010. The US Department of Energy Great Lakes Bioenergy Research Center: Midwestern Biomass as a Resource for Renewable Fuels. Bioenergy Research 3, 3–5.	Yes	No	Yes
Eliiyi, D.T., Caylan, T., Eliiyi, U., 2011. Economic and environmental viability analysis for a photovoltaic-powered LED system in tunnel illumination. Energy Education Science and Technology Part a-Energy Science and Research 27, 233–248.	n/a	n/a	n/a
Wright, L., Turhollow, A., 2010. Switchgrass selection as a “model” bioenergy crop: A history of the process. Biomass & Bioenergy 34, 851–868.	NO	NO	YES
Brew-Hammond, Abeeku, Kemausuor, F., 2009. Energy for all in Africa - to be or not to be?! Current Opinion in Environmental Sustainability 1, 83–88.	NO	YES	YES
Zhang, Dajie, Yang, Jinyan, Zhang, Jing, 2012. Characteristics of MSWI fly ash solidified by clinker- activated semi-dry flue gas desulfurization residue. Energy Education Science and Technology Part a-Energy Science and Research 29, 299–308.	YES	NO	NO
Malmstrom, A., 2012. Collembola in low stumps at clear-cuts. Is stump harvesting a threat? Scandinavian Journal of Forest Research 27, 734–745.	YES	NO	NO
Hartemink, A.E., Veldkamp, T., Bai, Z., 2008. Land cover change and soil fertility decline in tropical regions. Turkish Journal of Agriculture and Forestry 32, 195–213.	YES	NO	NO
Heaton, E.A., Dohleman, F.G., Long, S.P., 2008. Meeting US biofuel goals with less land: the potential of Miscanthus. Global Change Biology 14, 2000–2014.	YES	NO	YES
Cheng, J.J., Timilsina, G.R., 2011. Status and barriers of advanced biofuel technologies: A review. Renewable Energy 36, 3541–3549.	NO	YES	YES
Agbede, O.O., Alade, A.O., Adebayo, G.A., Salam, K.K., Bakare, T., 2012. Evaluation of chosen fruit seeds oils as potential biofuel. International Agrophysics 26, 199–202.	YES	NO	YES
Mola-Yudego, B., 2010. Regional Potential Yields of Short Rotation Willow Plantations on Agricultural Land in Northern Europe. Silva Fennica 44, 63–76.	YES	NO	YES
Nalepa, R.A., Bauer, D.M., 2012. Marginal lands: the role of remote sensing in constructing landscapes for agrofuel development. Journal of Peasant Studies 39, 403–422.	YES	NO	NO
White, B., Dasgupta, A., 2010. Agrofuels capitalism: a view from political economy. Journal of Peasant Studies 37, 593–607.	NO	YES	YES
Helming, K., Diehl, K., Kuhlman, T., Jansson, T., Verburg, P.H., Bakker, M., Perez-Soba, M., Jones, L., Verkerk, P.J., Tabbush, P., Morris, J.B., Drillet, Z., Farrington, J., LeMouel, P., Zagame, P., Stuczynski, T., Siebielec, G., Sieber, S., Wiggering, H., 2011b. Ex Ante Impact Assessment of Policies Affecting Land Use, Part B: Application of the Analytical Framework. Ecology and Society 16.	YES	YES	NO
Gupta, Joyeeta, 2010. A history of international climate change policy. Wiley Interdisciplinary Reviews-Climate Change 1, 636–653.	YES	YES	NO
Viikari, L., Vehmaanpera, J., Koivula, A., 2012. Lignocellulosic ethanol: From science to industry. Biomass & Bioenergy 46, 13–24.	NO	NO	YES
Mueller, A., Schmidhuber, J., Hoogeveen, J., Steduto, P., 2008. Some insights in the effect of growing bio-energy demand on global food security and natural resources. Water Policy 10, 83–94.	No	Yes	Yes
Silva Lora, E.E., Escobar Palacio, J.C., Rocha, M.H., Grillo Reno, M.L., Venturini, O.J., Almazan del Olmo, O., 2011. Issues to consider, existing tools and constraints in biofuels sustainability assessments. Energy 36, 2097–2110.	No	Yes	Yes
Pfromm, P.H., Amanor-Boadu, V., Nelson, R., 2011. Sustainability of algae derived biodiesel: A mass balance approach. Bioresource Technology 102, 1185–1193.
Zoomers, A., 2010. Globalisation and the foreignisation of space: seven processes driving the current global land grab. Journal of Peasant Studies 37, 429–447.	No	Yes	Yes
Cotula, L., 2012. The international political economy of the global land rush: A critical appraisal of trends, scale, geography and drivers. Journal of Peasant Studies 39, 649–680.	No	Yes	Yes (generic)
Koning, N., Mol, A.P.J., 2009. Wanted: institutions for balancing global food and energy markets. Food Security 1, 291–303.	No	Yes	Yes (generic)
Li, Y.-G., Xu, L., Huang, Y.-M., Wang, Feng, Guo, C., Liu, C.-Z., 2011. Microalgal biodiesel in China: Opportunities and challenges. Applied Energy 88, 3432–3437.	no	Y	Y
McCormick, K., 2010. Communicating bioenergy: a growing challenge. Biofuels Bioproducts & Biorefining-Biofpr 4, 494–502.	no	Y	Y
Ahring, B.K., Langvad, N., 2008. Sustainable low cost production of lignocellulosic bioethanol - “The carbon slaughterhouse”. A process concept developed by BioGasol. International Sugar Journal 110, 184–190.	no	Y	Y
Mariano, A.P., Maciel Filho, R., 2012. Improvements in Biobutanol Fermentation and Their Impacts on Distillation Energy Consumption and Wastewater Generation. Bioenergy Research 5, 504–514.	no	Y	Y
Afionis, S., Stringer, Lindsay C., 2012. European Union leadership in biofuels regulation: Europe as a normative power? Journal of Cleaner Production 32, 114–123.	no	Y	Y
Ejigu, M., 2008. Toward energy and livelihoods security in Africa: Smallholder production and processing of bioenergy as a strategy. Natural Resources Forum 32, 152–162.	no	Y	Y
Charles, M.B., Ryan, R., Oloruntoba, R., von der Heidt, T., Ryan, N., 2009. The EU-Africa Energy Partnership: Towards a mutually beneficial renewable transport energy alliance? Energy Policy 37, 5546–5556.	No	No	No
Zhang, Qiang, Zhang, Xinshi, 2012. Impacts of predictor variables and species models on simulating Tamarix ramosissima distribution in Tarim Basin, northwestern China. Journal of Plant Ecology 5, 337–345.
Cotti, C., Skidmore, M., 2010. The Impact of State Government Subsidies and Tax Credits in an Emerging Industry: Ethanol Production 1980-2007. Southern Economic Journal 76, 1076–1093.
Gallardo, A.L.C.F., Bond, A., 2011. Investigating the effectiveness of environmental assessment of land use change: A comparative study of the approaches taken to perennial biomass crop planting in Sao Paulo and England. Biomass & Bioenergy 35, 2285–2297.	No	Yes	Yes
Park, J.B.K., Craggs, R.J., Shilton, A.N., 2011. Wastewater treatment high rate algal ponds for biofuel production. Bioresource Technology 102, 35–42.
Perpina, C., Alfonso, D., Perez-Navarro, A., Penalvo, E., Vargas, C., Cardenas, R., 2009. Methodology based on Geographic Information Systems for biomass logistics and transport optimisation. Renewable Energy 34, 555–565.
Yong, Z., Xiangtai, B., Gang, R., Xiaohua, C., Jian, L., 2012. Analysing the status, obstacles and recommendations for WCOs of restaurants as biodiesel feedstocks in China from supply chain’ perspectives. Resources Conservation and Recycling 60, 20–37.
Sen, S.M., Binder, J.B., Raines, R.T., Maravelias, C.T., 2012. Conversion of biomass to sugars via ionic liquid hydrolysis: process synthesis and economic evaluation. Biofuels Bioproducts & Biorefining-Biofpr 6, 444–452.	Yes	No	No
Scarlat, N., Blujdea, V., Dallemand, J.-F., 2011. Assessment of the availability of agricultural and forest residues for bioenergy production in Romania. Biomass & Bioenergy 35, 1995–2005.	Yes	No	Yes
Jose, S., Bardhan, S., 2012. Agroforestry for biomass production and carbon sequestration: an overview. Agroforestry Systems 86, 105–111.	No	No	Yes
Theerarattananoon, K., Wu, X., Staggenborg, S., Propheter, J., Madl, R., Wang, D., 2010. EVALUATION AND CHARACTERIZATION OF SORGHUM BIOMASS AS FEEDSTOCK FOR SUGAR PRODUCTION. Transactions of the Asabe 53, 509–525.	Yes	No	Yes
Mekonnen, M.M., Hoekstra, A.Y., 2012. The blue water footprint of electricity from hydropower. Hydrology and Earth System Sciences 16, 179–187.	yes	environmental (water)	NO
Wetterlund, E., Soderstrom, M., 2010. Biomass gasification in district heating systems - The effect of economic energy policies. Applied Energy 87, 2914–2922.	yes	economic	no
Mohammadi, A., Omid, M., 2010. Economical analysis and relation between energy inputs and yield of greenhouse cucumber production in Iran. Applied Energy 87, 191–196.	yes	economic and environmental	no
Powers, C.M., Dana, G., Gillespie, P., Gwinn, M.R., Hendren, C.O., Long, T.C., Wang, A., Davis, J.M., 2012. Comprehensive Environmental Assessment: A Meta-Assessment Approach. Environmental Science & Technology 46, 9202–9208.	no	environmental	no
Misselhorn, A., Aggarwal, P., Ericksen, P., Gregory, P., Horn-Phathanothai, L., Ingram, J., Wiebe, K., 2012. A vision for attaining food security. Current Opinion in Environmental Sustainability 4, 7–17.	no	yes	no
Wilkie, A.C., Edmundson, S.J., Duncan, J.G., 2011. Indigenous algae for local bioresource production: Phycoprospecting. Energy for Sustainable Development 15, 365–371.	yes	no	yes
Plieninger, T., 2011. Capitalizing on the Carbon Sequestration Potential of Agroforestry in Germany’s Agricultural Landscapes: Realigning the Climate Change Mitigation and Landscape Conservation Agendas. Landscape Research 36, 435–454.	yes	yes	no
Kang, S., Post, W., Wang, D., Nichols, J., Bandaru, V., West, T., 2013. Hierarchical marginal land assessment for land use planning. Land Use Policy 30, 106–113.	yes	no	no
Diaz-Chavez, R., Jamieson, C., 2010. Biofuels Possibilities in the Southern Africa Context. Journal of Biobased Materials and Bioenergy 4, 256–266.	no	?	yes
Demirbas, Ayhan, 2008. Economic and environmental impacts of the liquid biofuels. Energy Education Science and Technology 22, 37–58.	NO	YES	YES
Bringezu, S., O’Brien, M., Schuetz, H., 2012. Beyond biofuels: Assessing global land use for domestic consumption of biomass A conceptual and empirical contribution to sustainable management of global resources. Land Use Policy 29, 224–232.	YES	YES	NO
Sklavounos, E., Iakovlev, M., Yamamoto, M., Terasvuori, L., Jurgens, G., Granstrom, T., van Heiningen, Adriaan, 2011. Conditioning of SO2-ethanol-water spent liquor from spruce for the production of chemicals by ABE fermentation. Holzforschung 65, 551–558.	yes	no	no
Wei, W., Wang, Shuxiao, Hao, J., Cheng, S., 2011. Projection of anthropogenic volatile organic compounds (VOCs) emissions in China for the period 2010-2020. Atmospheric Environment 45, 6863–6871.	yes	no	no
Bengtsson, S., Fridell, E., Andersson, K., 2012. Environmental assessment of two pathways towards the use of biofuels in shipping. Energy Policy 44, 451–463.	yes	yes	no
Vieira Costa, J.A., de Morais, M.G., 2011. The role of biochemical engineering in the production of biofuels from microalgae. Bioresource Technology 102, 2–9.	yes	yes	no
Winde, F., Stoch, E.J., 2010. Threats and opportunities for post-closure development in dolomitic gold-mining areas of the West Rand and Far West Rand (South Africa) - a hydraulic view Part 2: Opportunities. Water Sa 36, 75–82.	yes	no	no
Scott, James A., Ho, W., Dey, P.K., 2012. A review of multi-criteria decision-making methods for bioenergy systems. Energy 42, 146–156.	No	No	No
Reise, C., Musshoff, O., Granoszewski, K., Spiller, A., 2012. Which factors influence the expansion of bioenergy? An empirical study of the investment behaviours of German farmers. Ecological Economics 73, 133–141.	Yes	No	No
Stoffers, C., 2010. Plate condensers and reboilers open up new possibilities in distillation systems. International Sugar Journal 112, 420–423.	Yes	No	No
Kim, Hwanam, Choi, B., 2010. The effect of biodiesel and bioethanol blended diesel fuel on nanoparticles and exhaust emissions from CRDI diesel engine. Renewable Energy 35, 157–163.	Yes	Yes	No
Ali, Z., Shelly, S.Y., Bibi, F., Nasir, Z.A., Colbeck, I., 2011. LOCAL PERCEPTION OF INDOOR AIR POLLUTION WITH USE OF BIOFUEL IN RURAL COMMUNITIES OF UCHALLI WETLANDS COMPLEX, SALT RANGE PAKISTAN. Journal of Animal and Plant Sciences 21, 429–434.	Yes	No	No
Smith, D.N., 2010. THE WAY WE THINK: ETHICS, HEALTH AND THE ENVIRONMENT IN INTERNATIONAL BUSINESS. Asian Journal of Wto & International Health Law and Policy 5, 25–52.	Yes	No	No
Limao, W., Hongqiang, L., Shengkui, C., 2012. A Study of the Ecological Effects of Solar Energy Development in Tibet. Mountain Research and Development 32, 83–91.	Yes	No	No
Brathwaite, J., Horst, S., Iacobucci, J., 2010. Maximizing efficiency in the transition to a coal-based economy. Energy Policy 38, 6084–6091.	no	no (oil & coal)	no
Hochstetler, K.A., 2012. The G-77, BASIC, and global climate governance: a new era in multilateral environmental negotiations. Revista Brasileira De Politica Internacional 55, 53–69.	yes	yes	no
Rakshit, S.K., 2010. Sustainable transportation second generation liquid biofuels: The way forward. Journal of Renewable and Sustainable Energy 2.	n/a	n/a	n/a
Lin, C., Suh, Sangwon, Pfister, S., 2012. Does South-to-North Water Transfer Reduce the Environmental Impact of Water Consumption in China? Journal of Industrial Ecology 16, 647–654.	YES	YES	NO
Kraan, S., 2013. Mass-cultivation of carbohydrate rich macroalgae, a possible solution for sustainable biofuel production. Mitigation and Adaptation Strategies for Global Change 18, 27–46.	NO
Berg, C., 2012. Political pressure and high costs challenge ethanol industry. International Sugar Journal 114, 779–784.	NO
Lahiri, S., 2012. Aviation biofuels - Takeoff. International Sugar Journal 114, 64–+.	NO
Shukla, P.R., Dhar, S., Fujino, J., 2010. Renewable energy and low carbon economy transition in India. Journal of Renewable and Sustainable Energy 2.	YES	YES	NO
Pant, D., Van Bogaert, G., Porto-Carrero, C., Diels, L., Vanbroekhoven, K., 2011. Anode and cathode materials characterization for a microbial fuel cell in half cell configuration. Water Science and Technology 63, 2457–2461.	YES	NO
Cruse, Richard M., Herndl, C., Polush, E., 2008. IMPACT OF THE BIOENERGY INDUSTRY ON SOIL AND WATER RESOURCES. Cereal Research Communications 36, 2043–2045.	NO
Yates, R.A., 2011. Sugarcane, carbon sequestration and food supplies. International Sugar Journal 113, 672–676.	NO
Yuzhakova, T., Redey, A., Lako, J., Hancsok, J., Domokos, E., Somogyi, V., Utasi, A., Popita, G., Raduly, L., Raduly, I., 2012. BIOMASS POTENTIAL IN HUNGARY. Fresenius Environmental Bulletin 21, 2356–2361.	No	Yes	Yes
Kim, H., Parajuli, P.B., 2012. ECONOMIC ANALYSIS USING SWAT-SIMULATED POTENTIAL SWITCHGRASS AND MISCANTHUS YIELDS IN THE YAZOO RIVER BASIN. Transactions of the Asabe 55, 2123–2134.
Rein, P., 2010. The development of sustainability standards in the sugar industry. Zuckerindustrie 135, 82–87.	No	Yes	Yes
Zhou, A., Thomson, E., 2009. The development of biofuels in Asia. Applied Energy 86, S11–S20.	No	Yes	Yes
Dale, V.H., Kline, K.L., Perla, D., Lucier, A., 2013b. Communicating About Bioenergy Sustainability. Environmental Management 51, 279–290.	No	Yes	Yes
Singh, M.P., Erickson, J.E., Sollenberger, L. E., Woodard, K. R., Vendramini, J. M. B., Fedenko, J.R., 2012. Mineral composition and biomass partitioning of sweet sorghum grown for bioenergy in the southeastern USA. Biomass & Bioenergy 47, 1–8.	yes	no	yes
Martha, G.B., Alves, E., Contini, E., 2012. Land-saving approaches and beef production growth in Brazil. Agricultural Systems 110, 173–177.	yes	no	no
Grundmann, P., Ehlers, M.-H., Uckert, G., 2012. Responses of agricultural bioenergy sectors in Brandenburg (Germany) to climate, economic and legal changes: An application of Holling’s adaptive cycle. Energy Policy 48, 118–129.	yes	no	yes
Sengers, F., Raven, R.P.J.M., Van Venrooij, A., 2010. From riches to rags: Biofuels, media discourses, and resistance to sustainable energy technologies. Energy Policy 38, 5013–5027.	yes	no	yes
Joshi, O., Mehmood, S.R., 2011. Factors affecting nonindustrial private forest landowners’ willingness to supply woody biomass for bioenergy. Biomass & Bioenergy 35, 186–192.	yes	no	yes
Viggiano, A., Magi, V., 2012. A comprehensive investigation on the emissions of ethanol HCCI engines. Applied Energy 93, 277–287.	yes	no	no
Wiek, A., Ness, B., Schweizer-Ries, P., Brand, F.S., Farioli, F., 2012. From complex systems analysis to transformational change: a comparative appraisal of sustainability science projects. Sustainability Science 7, 5–24.	no	yes	yes
Pelkki, M.H., 2012. The Financial Health and Response of Arkansas’s Loggers to Depressed Timber Markets and Severe Operating Conditions of 2009. Southern Journal of Applied Forestry 36, 92–97.	yes	no	yes
Ghosh, D., Tourigny, A., Hallenbeck, P.C., 2012. Near stoichiometric reforming of biodiesel derived crude glycerol to hydrogen by photofermentation. International Journal of Hydrogen Energy 37, 2273–2277.	yes	yes	no
Atwell, R.C., Schulte, L.A., Westphal, L.M., 2009. Landscape, community, countryside: linking biophysical and social scales in US Corn Belt agricultural landscapes. Landscape Ecology 24, 791–806.	yes	no	yes
Hall, R., 2011. Land grabbing in Southern Africa: the many faces of the investor rush. Review of African Political Economy 38, 193–214.	yes	yes	no
Okland, B., Haack, R.A., Wilhelmsen, G., 2012. Detection probability of forest pests in current inspection protocols - A case study of the bronze birch borer. Scandinavian Journal of Forest Research 27, 285–297.	yes	no	yes
Celiktas, M.S., Kocar, G., 2010. From potential forecast to foresight of Turkey’s renewable energy with Delphi approach. Energy 35, 1973–1980.	yes	no	no
Ceylan, H., Gopalakrishnan, K., Kim, Sunghwan, 2010. Soil Stabilization with Bioenergy Coproduct. Transportation Research Record 130–137.	yes	no	no
Leoneti, A.B., Aragao-Leoneti, V., Walter Borges de Oliveira, S.V., 2012. Glycerol as a by-product of biodiesel production in Brazil: Alternatives for the use of unrefined glycerol. Renewable Energy 45, 138–145.	yes	no	no
Subhadra, B.G., 2010. Sustainability of algal biofuel production using integrated renewable energy park (IREP) and algal biorefinery approach. Energy Policy 38, 5892–5901.	no	yes	yes
Riffell, S., Verschuyl, J., Miller, D., Wigley, T. Bently, 2011a. Biofuel harvests, coarse woody debris, and biodiversity - A meta-analysis. Forest Ecology and Management 261, 878–887.	no	yes	yes
Van de Velde, L., Vandermeulen, V., Van Huylenbroeck, G., Verbeke, W., 2011. Consumer information (in) sufficiency in relation to biofuels: determinants and impact. Biofuels Bioproducts & Biorefining-Biofpr 5, 125–131.	yes	no	no
Dale, V.H., Efroymson, R.A., Kline, K.L., Langholtz, M.H., Leiby, P.N., Oladosu, G.A., Davis, M.R., Downing, M.E., Hilliard, M.R., 2013a. Indicators for assessing socioeconomic sustainability of bioenergy systems: A short list of practical measures. Ecological Indicators 26, 87–102.	yes	yes	no
Gedil, M., Kolade, F., Raji, A., Ingelbrecht, I., Dixon, A., 2009. Development of molecular genomic tools for verification of intergeneric hybrids between castor bean (Ricinus communis L.) and cassava (Manihot esculenta Crantz). Journal of Food Agriculture & Environment 7, 534–539.	yes	no	yes
[truncated: 40 more rows]

## Sheet: Data extraction-set
Cosic, B., Stanic, Z., Duic, N., 2011. Geographic distribution of economic potential of agricultural and forest biomass residual for energy use: Case study Croatia. Energy 36, 2017–2028.	408 randomly selected artilcles were initially included in the data extraction from the 541 that passed the appraisal. During the data extraction 92 artilces were excluded either because the given article didn't discuss any of the development impacts considered in this systematic review and/or because the article didn't fulfill the appraisal criteria or because the article was not availabe. Exclu…	A	B	C	D	E
[truncated: 407 more rows]

[truncated: 3 more sheets: Data extr_Characterization, Data extr_Conditions, Data extr_Potential impacts]
